# Supplementary material for: Diethyl 2-{[2-(trifluoro­meth­yl)anil­ino]methyl­idene}propane­dioate
Source: Acta Crystallogr Sect E Struct Rep Online. 2012 Jan 25;68(Pt 2):o514–5. doi: 10.1107/S1600536812002590 (PMC3275258; doi:10.1107/S1600536812002590)
Supplement: Supplementary file 1 [file e-68-0o514-sup1.cif]

##############################################################################
#                                                                            #
# This CIF contains the data in a paper accepted for publication in          #
# Acta Crystallographica Section E. It conforms to the requirements of       #
# Notes for Authors for Acta Crystallographica Section E, and has been       #
# peer reviewed under the auspices of the IUCr Commission on Journals.       #
#                                                                            #
# Full details of the Crystallographic Information File format               #
# are given in the paper "The Crystallographic Information File (CIF):       #
# a New Standard Archive File for Crystallography" by S. R. Hall, F. H.      #
# Allen and I. D. Brown [Acta Cryst. (1991), A47, 655-685].                  #
#                                                                            #
# The current version of the core CIF dictionary is obtainable from          #
# ftp://ftp.iucr.org/pub/cif_core.dic.                                       #
#                                                                            #
# Software is freely available for graphical display of the structure(s)     #
# in this CIF. For information consult the CIF software page                 #
# http://www.iucr.org/resources/cif/software.                                #
#                                                                            #
# This file may be used for bona fide research purposes within the           #
# scientific community so long as proper attribution is given to the journal # 
# article from which it was obtained.                                        #
#                                                                            #
##############################################################################
data_I
_audit_creation_method     SHELXL-97
_chemical_name_systematic
;
Diethyl 2-{[2-(trifluoromethyl)anilino]methylidene}propanedioate
;
_chemical_name_common
;
;
_chemical_formula_moiety     'C15 H16 F3 N O4'
_chemical_formula_sum     'C15 H16 F3 N O4'
_chemical_formula_iupac     'C15 H16 F3 N O4'
_chemical_formula_weight     331.29
_chemical_melting_point     357.0(10)
_symmetry_cell_setting     triclinic
_symmetry_space_group_name_H-M     'P -1'
_symmetry_space_group_name_Hall     '-P 1'
loop_
    _symmetry_equiv_pos_as_xyz
    'x, y, z'
    '-x, -y, -z'
_cell_length_a     7.8080(2)
_cell_length_b     10.1485(3)
_cell_length_c     10.5265(3)
_cell_angle_alpha     95.1930(10)
_cell_angle_beta     109.1830(10)
_cell_angle_gamma     99.4050(10)
_cell_volume     767.84(4)
_cell_formula_units_Z     2
_cell_measurement_reflns_used     7916
_cell_measurement_theta_min     2.82
_cell_measurement_theta_max     28.33
_cell_measurement_temperature     200(2)
_exptl_crystal_description     'platelet'
_exptl_crystal_colour     'colourless'
_exptl_crystal_size_max     0.55
_exptl_crystal_size_mid     0.39
_exptl_crystal_size_min     0.09
_exptl_crystal_density_diffrn     1.433
_exptl_crystal_density_meas     ?
_exptl_crystal_density_method     'not measured'
_exptl_crystal_F_000     344
_exptl_absorpt_coefficient_mu     0.127
_exptl_absorpt_correction_type     multi-scan
_exptl_absorpt_process_details
;
(SADABS; Bruker, 2008)
;
_exptl_absorpt_correction_T_min     0.9457
_exptl_absorpt_correction_T_max     1.000
_exptl_special_details     ?
_diffrn_ambient_temperature     200(2)
_diffrn_radiation_type     MoK\a
_diffrn_radiation_wavelength     0.71073
_diffrn_radiation_source     'fine-focus sealed tube'
_diffrn_radiation_monochromator     graphite
_diffrn_measurement_device_type     'Bruker APEXII CCD'
_diffrn_measurement_device     ?
_diffrn_measurement_method     '\f and \w scans'
_diffrn_reflns_number     13616
_diffrn_reflns_av_R_equivalents     0.0137
_diffrn_reflns_av_sigmaI/netI     0.0127
_diffrn_reflns_theta_min     2.06
_diffrn_reflns_theta_max     28.36
_diffrn_reflns_theta_full     28.36
_diffrn_measured_fraction_theta_max     0.994
_diffrn_measured_fraction_theta_full     0.994
_diffrn_reflns_limit_h_min     -10
_diffrn_reflns_limit_h_max     10
_diffrn_reflns_limit_k_min     -13
_diffrn_reflns_limit_k_max     13
_diffrn_reflns_limit_l_min     -14
_diffrn_reflns_limit_l_max     14
_refine_special_details
;
;
_reflns_number_total     3825
_reflns_number_gt     3240
_reflns_threshold_expression     I>2sigma(I)
_refine_ls_structure_factor_coef     Fsqd
_refine_ls_matrix_type     full
_refine_ls_R_factor_all     0.0515
_refine_ls_R_factor_gt     0.0437
_refine_ls_wR_factor_gt     0.1212
_refine_ls_wR_factor_ref     0.1283
_refine_ls_goodness_of_fit_ref     1.048
_refine_ls_restrained_S_all     1.048
_refine_ls_number_reflns     3825
_refine_ls_number_parameters     210
_refine_ls_number_restraints     0
_refine_ls_hydrogen_treatment     constr
_refine_ls_weighting_scheme     calc
_refine_ls_weighting_details
         'calc w=1/[\s^2^(Fo^2^)+(0.0646P)^2^+0.2686P] where P=(Fo^2^+2Fc^2^)/3'
_atom_sites_solution_hydrogens     geom
_atom_sites_solution_primary     direct
_atom_sites_solution_secondary     difmap
_refine_ls_shift/su_max     0.000
_refine_ls_shift/su_mean     0.000
_refine_diff_density_max     0.391
_refine_diff_density_min     -0.335
_refine_ls_extinction_method     none
_refine_ls_extinction_coef     ?
_refine_ls_abs_structure_Flack     ?
loop_
    _atom_type_symbol
    _atom_type_description
    _atom_type_scat_dispersion_real
    _atom_type_scat_dispersion_imag
    _atom_type_scat_source
    'C' 'C' 0.0033 0.0016
                         'International Tables Vol C Tables 4.2.6.8 and 6.1.1.4'
    'H' 'H' 0.0000 0.0000
                         'International Tables Vol C Tables 4.2.6.8 and 6.1.1.4'
    'F' 'F' 0.0171 0.0103
                         'International Tables Vol C Tables 4.2.6.8 and 6.1.1.4'
    'N' 'N' 0.0061 0.0033
                         'International Tables Vol C Tables 4.2.6.8 and 6.1.1.4'
    'O' 'O' 0.0106 0.0060
                         'International Tables Vol C Tables 4.2.6.8 and 6.1.1.4'
_computing_data_collection     'APEX2 (Bruker, 2010)'
_computing_cell_refinement     'SAINT (Bruker, 2010)'
_computing_data_reduction     'SAINT (Bruker, 2010)'
_computing_structure_solution     'SIR97 (Altomare <i>et al.</i>, 1999)'
_computing_structure_refinement     'SHELXL97 (Sheldrick, 2008)'
_computing_molecular_graphics
             'ORTEP-3 (Farrugia, 1997) and Mercury (Macrae <i>et al.</i>, 2008)'
_computing_publication_material
                            'SHELXL97 (Sheldrick, 2008) and PLATON (Spek, 2009)'
loop_
    _atom_site_type_symbol
    _atom_site_label
    _atom_site_fract_x
    _atom_site_fract_y
    _atom_site_fract_z
    _atom_site_U_iso_or_equiv
    _atom_site_adp_type
    _atom_site_calc_flag
    _atom_site_refinement_flags
    _atom_site_occupancy
    _atom_site_symmetry_multiplicity
    _atom_site_disorder_assembly
    _atom_site_disorder_group
    F F1 0.3636(2) -0.04352(13) 0.35986(11) 0.0857(5) Uani d . 1 1 . .
    F F2 0.3880(2) 0.16548(13) 0.34858(11) 0.0744(4) Uani d . 1 1 . .
    F F3 0.60489(16) 0.07240(15) 0.33735(11) 0.0755(4) Uani d . 1 1 . .
    O O1 0.86819(16) 0.61635(10) 0.03165(10) 0.0418(3) Uani d . 1 1 . .
    O O2 0.68442(13) 0.44254(9) -0.12584(9) 0.0335(2) Uani d . 1 1 . .
    O O3 0.71583(16) 0.42107(11) 0.32438(10) 0.0431(3) Uani d . 1 1 . .
    O O4 0.82996(15) 0.61975(10) 0.27787(9) 0.0374(2) Uani d . 1 1 . .
    N N1 0.49938(14) 0.23376(10) 0.11834(10) 0.0264(2) Uani d . 1 1 . .
    H H1 0.5378 0.2582 0.2071 0.032 Uiso calc R 1 1 . .
    C C1 0.36699(16) 0.11270(12) 0.06191(12) 0.0251(2) Uani d . 1 1 . .
    C C2 0.32968(18) 0.02013(13) 0.14539(13) 0.0295(3) Uani d . 1 1 . .
    C C3 0.20078(19) -0.10035(13) 0.08848(15) 0.0345(3) Uani d . 1 1 . .
    H H3 0.1757 -0.1621 0.1459 0.041 Uiso calc R 1 1 . .
    C C4 0.10908(19) -0.13115(13) -0.05021(15) 0.0360(3) Uani d . 1 1 . .
    H H4 0.0239 -0.2147 -0.0890 0.043 Uiso calc R 1 1 . .
    C C5 0.1430(2) -0.03872(15) -0.13194(15) 0.0376(3) Uani d . 1 1 . .
    H H5 0.0788 -0.0587 -0.2275 0.045 Uiso calc R 1 1 . .
    C C6 0.26878(19) 0.08245(14) -0.07735(13) 0.0335(3) Uani d . 1 1 . .
    H H6 0.2882 0.1454 -0.1353 0.040 Uiso calc R 1 1 . .
    C C7 0.4211(2) 0.05075(16) 0.29631(15) 0.0439(4) Uani d . 1 1 . .
    C C8 0.57087(16) 0.31427(12) 0.04683(12) 0.0247(2) Uani d . 1 1 . .
    H H8 0.5348 0.2837 -0.0480 0.030 Uiso calc R 1 1 . .
    C C9 0.69146(16) 0.43685(12) 0.09707(12) 0.0246(2) Uani d . 1 1 . .
    C C10 0.75905(16) 0.51016(12) 0.00254(12) 0.0263(2) Uani d . 1 1 . .
    C C11 0.7483(2) 0.50110(15) -0.22660(14) 0.0353(3) Uani d . 1 1 . .
    H H11A 0.8853 0.5197 -0.1952 0.042 Uiso calc R 1 1 . .
    H H11B 0.7065 0.5872 -0.2421 0.042 Uiso calc R 1 1 . .
    C C12 0.6691(3) 0.4020(2) -0.35413(17) 0.0588(5) Uani d . 1 1 . .
    H H12A 0.5338 0.3800 -0.3810 0.088 Uiso calc R 1 1 . .
    H H12B 0.7180 0.3196 -0.3391 0.088 Uiso calc R 1 1 . .
    H H12C 0.7030 0.4411 -0.4265 0.088 Uiso calc R 1 1 . .
    C C13 0.74669(17) 0.48967(13) 0.24184(13) 0.0287(3) Uani d . 1 1 . .
    C C14 0.8920(2) 0.67197(15) 0.42245(14) 0.0432(4) Uani d . 1 1 . .
    H H14A 1.0000 0.6351 0.4733 0.052 Uiso calc R 1 1 . .
    H H14B 0.7915 0.6459 0.4588 0.052 Uiso calc R 1 1 . .
    C C15 0.9441(4) 0.82171(18) 0.43692(19) 0.0652(6) Uani d . 1 1 . .
    H H15A 1.0332 0.8459 0.3913 0.098 Uiso calc R 1 1 . .
    H H15B 1.0003 0.8600 0.5337 0.098 Uiso calc R 1 1 . .
    H H15C 0.8332 0.8578 0.3953 0.098 Uiso calc R 1 1 . .
loop_
    _atom_site_aniso_label
    _atom_site_aniso_U_11
    _atom_site_aniso_U_22
    _atom_site_aniso_U_33
    _atom_site_aniso_U_12
    _atom_site_aniso_U_13
    _atom_site_aniso_U_23
    F1 0.1160(11) 0.0754(8) 0.0410(6) -0.0340(7) 0.0158(6) 0.0275(6)
    F2 0.1112(10) 0.0703(8) 0.0401(6) 0.0085(7) 0.0324(6) -0.0040(5)
    F3 0.0501(6) 0.1190(11) 0.0426(6) 0.0030(6) -0.0001(5) 0.0263(6)
    O1 0.0542(6) 0.0302(5) 0.0357(5) -0.0117(4) 0.0186(5) 0.0039(4)
    O2 0.0392(5) 0.0344(5) 0.0256(4) -0.0053(4) 0.0160(4) 0.0038(4)
    O3 0.0599(7) 0.0368(5) 0.0243(5) -0.0072(5) 0.0115(4) 0.0062(4)
    O4 0.0508(6) 0.0286(5) 0.0254(5) -0.0056(4) 0.0111(4) 0.0000(4)
    N1 0.0288(5) 0.0256(5) 0.0226(5) -0.0010(4) 0.0092(4) 0.0048(4)
    C1 0.0255(5) 0.0230(5) 0.0274(6) 0.0017(4) 0.0115(4) 0.0046(4)
    C2 0.0320(6) 0.0278(6) 0.0307(6) 0.0035(5) 0.0137(5) 0.0088(5)
    C3 0.0378(7) 0.0252(6) 0.0434(7) 0.0022(5) 0.0186(6) 0.0106(5)
    C4 0.0340(6) 0.0251(6) 0.0459(8) -0.0017(5) 0.0156(6) -0.0011(5)
    C5 0.0372(7) 0.0377(7) 0.0313(7) -0.0039(6) 0.0108(5) -0.0015(5)
    C6 0.0350(6) 0.0341(7) 0.0278(6) -0.0034(5) 0.0112(5) 0.0058(5)
    C7 0.0511(8) 0.0435(8) 0.0324(7) -0.0059(6) 0.0140(6) 0.0135(6)
    C8 0.0260(5) 0.0246(5) 0.0245(5) 0.0034(4) 0.0108(4) 0.0051(4)
    C9 0.0265(5) 0.0236(5) 0.0239(6) 0.0030(4) 0.0098(4) 0.0050(4)
    C10 0.0282(5) 0.0247(5) 0.0270(6) 0.0036(4) 0.0111(5) 0.0061(4)
    C11 0.0411(7) 0.0387(7) 0.0315(7) 0.0042(6) 0.0197(6) 0.0133(5)
    C12 0.0817(13) 0.0610(11) 0.0340(8) -0.0048(9) 0.0308(9) 0.0038(7)
    C13 0.0301(6) 0.0277(6) 0.0254(6) 0.0014(5) 0.0080(5) 0.0046(5)
    C14 0.0556(9) 0.0387(8) 0.0251(6) -0.0028(6) 0.0083(6) -0.0011(5)
    C15 0.1017(16) 0.0404(9) 0.0358(8) -0.0061(9) 0.0137(9) -0.0067(7)
_geom_special_details
;
;
loop_
    _geom_bond_atom_site_label_1
    _geom_bond_atom_site_label_2
    _geom_bond_site_symmetry_2
    _geom_bond_distance
    _geom_bond_publ_flag
    F1 C7 . 1.3179(16) ?
    F2 C7 . 1.342(2) ?
    F3 C7 . 1.329(2) ?
    O1 C10 . 1.2042(15) ?
    O2 C10 . 1.3492(15) ?
    O2 C11 . 1.4464(14) ?
    O3 C13 . 1.2207(16) ?
    O4 C13 . 1.3327(15) ?
    O4 C14 . 1.4551(16) ?
    N1 C8 . 1.3357(14) ?
    N1 C1 . 1.4071(15) ?
    N1 H1 . 0.8800 ?
    C1 C6 . 1.3908(17) ?
    C1 C2 . 1.4029(16) ?
    C2 C3 . 1.3913(18) ?
    C2 C7 . 1.4909(19) ?
    C3 C4 . 1.378(2) ?
    C3 H3 . 0.9500 ?
    C4 C5 . 1.380(2) ?
    C4 H4 . 0.9500 ?
    C5 C6 . 1.3832(18) ?
    C5 H5 . 0.9500 ?
    C6 H6 . 0.9500 ?
    C8 C9 . 1.3728(16) ?
    C8 H8 . 0.9500 ?
    C9 C13 . 1.4630(17) ?
    C9 C10 . 1.4741(16) ?
    C11 C12 . 1.484(2) ?
    C11 H11A . 0.9900 ?
    C11 H11B . 0.9900 ?
    C12 H12A . 0.9800 ?
    C12 H12B . 0.9800 ?
    C12 H12C . 0.9800 ?
    C14 C15 . 1.488(2) ?
    C14 H14A . 0.9900 ?
    C14 H14B . 0.9900 ?
    C15 H15A . 0.9800 ?
    C15 H15B . 0.9800 ?
    C15 H15C . 0.9800 ?
loop_
    _geom_angle_atom_site_label_1
    _geom_angle_atom_site_label_2
    _geom_angle_atom_site_label_3
    _geom_angle_site_symmetry_1
    _geom_angle_site_symmetry_3
    _geom_angle
    _geom_angle_publ_flag
    C10 O2 C11 . . 116.56(10) ?
    C13 O4 C14 . . 115.84(10) ?
    C8 N1 C1 . . 124.71(10) ?
    C8 N1 H1 . . 117.6 ?
    C1 N1 H1 . . 117.6 ?
    C6 C1 C2 . . 118.40(11) ?
    C6 C1 N1 . . 120.99(11) ?
    C2 C1 N1 . . 120.61(11) ?
    C3 C2 C1 . . 120.22(12) ?
    C3 C2 C7 . . 118.76(12) ?
    C1 C2 C7 . . 120.98(11) ?
    C4 C3 C2 . . 120.77(12) ?
    C4 C3 H3 . . 119.6 ?
    C2 C3 H3 . . 119.6 ?
    C3 C4 C5 . . 118.95(12) ?
    C3 C4 H4 . . 120.5 ?
    C5 C4 H4 . . 120.5 ?
    C4 C5 C6 . . 121.24(13) ?
    C4 C5 H5 . . 119.4 ?
    C6 C5 H5 . . 119.4 ?
    C5 C6 C1 . . 120.37(12) ?
    C5 C6 H6 . . 119.8 ?
    C1 C6 H6 . . 119.8 ?
    F1 C7 F3 . . 108.38(14) ?
    F1 C7 F2 . . 105.40(15) ?
    F3 C7 F2 . . 103.63(14) ?
    F1 C7 C2 . . 113.24(13) ?
    F3 C7 C2 . . 113.39(13) ?
    F2 C7 C2 . . 112.06(13) ?
    N1 C8 C9 . . 126.33(11) ?
    N1 C8 H8 . . 116.8 ?
    C9 C8 H8 . . 116.8 ?
    C8 C9 C13 . . 118.72(10) ?
    C8 C9 C10 . . 118.54(11) ?
    C13 C9 C10 . . 122.74(10) ?
    O1 C10 O2 . . 122.13(11) ?
    O1 C10 C9 . . 126.34(12) ?
    O2 C10 C9 . . 111.52(10) ?
    O2 C11 C12 . . 107.34(12) ?
    O2 C11 H11A . . 110.2 ?
    C12 C11 H11A . . 110.2 ?
    O2 C11 H11B . . 110.2 ?
    C12 C11 H11B . . 110.2 ?
    H11A C11 H11B . . 108.5 ?
    C11 C12 H12A . . 109.5 ?
    C11 C12 H12B . . 109.5 ?
    H12A C12 H12B . . 109.5 ?
    C11 C12 H12C . . 109.5 ?
    H12A C12 H12C . . 109.5 ?
    H12B C12 H12C . . 109.5 ?
    O3 C13 O4 . . 121.74(12) ?
    O3 C13 C9 . . 122.85(11) ?
    O4 C13 C9 . . 115.40(10) ?
    O4 C14 C15 . . 107.04(12) ?
    O4 C14 H14A . . 110.3 ?
    C15 C14 H14A . . 110.3 ?
    O4 C14 H14B . . 110.3 ?
    C15 C14 H14B . . 110.3 ?
    H14A C14 H14B . . 108.6 ?
    C14 C15 H15A . . 109.5 ?
    C14 C15 H15B . . 109.5 ?
    H15A C15 H15B . . 109.5 ?
    C14 C15 H15C . . 109.5 ?
    H15A C15 H15C . . 109.5 ?
    H15B C15 H15C . . 109.5 ?
loop_
    _geom_torsion_atom_site_label_1
    _geom_torsion_atom_site_label_2
    _geom_torsion_atom_site_label_3
    _geom_torsion_atom_site_label_4
    _geom_torsion_site_symmetry_1
    _geom_torsion_site_symmetry_2
    _geom_torsion_site_symmetry_3
    _geom_torsion_site_symmetry_4
    _geom_torsion
    _geom_torsion_publ_flag
    C8 N1 C1 C6 . . . . -14.70(19) ?
    C8 N1 C1 C2 . . . . 165.95(11) ?
    C6 C1 C2 C3 . . . . 1.70(19) ?
    N1 C1 C2 C3 . . . . -178.93(11) ?
    C6 C1 C2 C7 . . . . -175.94(13) ?
    N1 C1 C2 C7 . . . . 3.43(19) ?
    C1 C2 C3 C4 . . . . 0.5(2) ?
    C7 C2 C3 C4 . . . . 178.20(13) ?
    C2 C3 C4 C5 . . . . -1.9(2) ?
    C3 C4 C5 C6 . . . . 1.0(2) ?
    C4 C5 C6 C1 . . . . 1.2(2) ?
    C2 C1 C6 C5 . . . . -2.6(2) ?
    N1 C1 C6 C5 . . . . 178.08(12) ?
    C3 C2 C7 F1 . . . . -1.0(2) ?
    C1 C2 C7 F1 . . . . 176.66(14) ?
    C3 C2 C7 F3 . . . . 123.02(15) ?
    C1 C2 C7 F3 . . . . -59.31(19) ?
    C3 C2 C7 F2 . . . . -120.09(15) ?
    C1 C2 C7 F2 . . . . 57.59(18) ?
    C1 N1 C8 C9 . . . . 175.78(12) ?
    N1 C8 C9 C13 . . . . -1.73(19) ?
    N1 C8 C9 C10 . . . . 178.62(11) ?
    C11 O2 C10 O1 . . . . 2.65(19) ?
    C11 O2 C10 C9 . . . . -176.71(10) ?
    C8 C9 C10 O1 . . . . -177.98(13) ?
    C13 C9 C10 O1 . . . . 2.4(2) ?
    C8 C9 C10 O2 . . . . 1.34(16) ?
    C13 C9 C10 O2 . . . . -178.29(11) ?
    C10 O2 C11 C12 . . . . 172.35(13) ?
    C14 O4 C13 O3 . . . . 3.8(2) ?
    C14 O4 C13 C9 . . . . -177.67(12) ?
    C8 C9 C13 O3 . . . . 12.48(19) ?
    C10 C9 C13 O3 . . . . -167.89(13) ?
    C8 C9 C13 O4 . . . . -166.01(11) ?
    C10 C9 C13 O4 . . . . 13.62(18) ?
    C13 O4 C14 C15 . . . . -168.58(15) ?
loop_
    _geom_hbond_atom_site_label_D
    _geom_hbond_atom_site_label_H
    _geom_hbond_atom_site_label_A
    _geom_hbond_site_symmetry_A
    _geom_hbond_distance_DH
    _geom_hbond_distance_HA
    _geom_hbond_distance_DA
    _geom_hbond_angle_DHA
    N1 H1 F2 . 0.88 2.35 2.9330(15) 124.1
    N1 H1 F3 . 0.88 2.45 2.9242(15) 113.9
    N1 H1 O3 . 0.88 1.99 2.6399(14) 130.2
    C3 H3 F1 . 0.95 2.33 2.6805(19) 101.0
    C4 H4 O1 1_445 0.95 2.60 3.2766(17) 128.5
_iucr_refine_instructions_details
;
TITL BA496_S in P-1
CELL  0.71073    7.8080   10.1485   10.5265    95.193   109.183    99.405
ZERR  2           0.0002    0.0003    0.0003     0.001     0.001     0.001
LATT   1
SFAC  C  H  F  N  O
UNIT 30 32 6 2 8
ACTA
BOND $H
CONF
HTAB
TEMP -73
SIZE 0.086 0.386 0.55
OMIT   2   4   0
EQIV $1 -1+x,-1+y,z
HTAB N1 F2
HTAB N1 F3
HTAB N1 O3
HTAB C3 F1
HTAB C4 O1_$1
HTAB C8 O2
MPLA C1 C2 C3 C4 C5 C6
MPLA C8 C9 C10 C13 N1 O1 O3
FMAP 2
HTAB
L.S. 10
PLAN -5
REM WGHT    0.064600    0.268600
WGHT    0.064600    0.268600
FVAR       0.43683
F1    3    0.363648   -0.043518    0.359856    11.00000    0.11604    0.07536 =
         0.04102    0.02754    0.01581   -0.03395
F2    3    0.387995    0.165483    0.348578    11.00000    0.11119    0.07025 =
         0.04006   -0.00405    0.03235    0.00846
F3    3    0.604894    0.072404    0.337349    11.00000    0.05007    0.11900 =
         0.04263    0.02634   -0.00013    0.00297
O1    5    0.868188    0.616350    0.031647    11.00000    0.05424    0.03017 =
         0.03568    0.00395    0.01862   -0.01167
O2    5    0.684416    0.442542   -0.125838    11.00000    0.03917    0.03436 =
         0.02558    0.00379    0.01597   -0.00528
O3    5    0.715835    0.421070    0.324385    11.00000    0.05990    0.03681 =
         0.02425    0.00617    0.01151   -0.00720
O4    5    0.829958    0.619755    0.277865    11.00000    0.05079    0.02862 =
         0.02536   -0.00004    0.01107   -0.00563
N1    4    0.499381    0.233756    0.118340    11.00000    0.02880    0.02564 =
         0.02260    0.00485    0.00916   -0.00096
AFIX  43
H1    2    0.537845    0.258176    0.207127    11.00000   -1.20000
AFIX   0
C1    1    0.366994    0.112703    0.061912    11.00000    0.02550    0.02300 =
         0.02741    0.00455    0.01147    0.00171
C2    1    0.329680    0.020127    0.145393    11.00000    0.03204    0.02784 =
         0.03069    0.00881    0.01372    0.00346
C3    1    0.200775   -0.100346    0.088478    11.00000    0.03780    0.02521 =
         0.04345    0.01057    0.01863    0.00222
AFIX  43
H3    2    0.175680   -0.162088    0.145891    11.00000   -1.20000
AFIX   0
C4    1    0.109079   -0.131149   -0.050211    11.00000    0.03400    0.02513 =
         0.04588   -0.00113    0.01559   -0.00170
AFIX  43
H4    2    0.023854   -0.214683   -0.088953    11.00000   -1.20000
AFIX   0
C5    1    0.143016   -0.038721   -0.131941    11.00000    0.03724    0.03767 =
         0.03131   -0.00148    0.01082   -0.00395
AFIX  43
H5    2    0.078789   -0.058698   -0.227484    11.00000   -1.20000
AFIX   0
C6    1    0.268780    0.082449   -0.077354    11.00000    0.03498    0.03412 =
         0.02782    0.00576    0.01121   -0.00341
AFIX  43
H6    2    0.288179    0.145358   -0.135319    11.00000   -1.20000
AFIX   0
C7    1    0.421120    0.050752    0.296306    11.00000    0.05113    0.04347 =
         0.03240    0.01353    0.01403   -0.00593
C8    1    0.570870    0.314272    0.046834    11.00000    0.02602    0.02457 =
         0.02453    0.00515    0.01076    0.00341
AFIX  43
H8    2    0.534755    0.283744   -0.048000    11.00000   -1.20000
AFIX   0
C9    1    0.691464    0.436850    0.097072    11.00000    0.02652    0.02357 =
         0.02389    0.00503    0.00978    0.00303
C10   1    0.759052    0.510155    0.002535    11.00000    0.02818    0.02467 =
         0.02698    0.00612    0.01110    0.00364
C11   1    0.748301    0.501104   -0.226599    11.00000    0.04112    0.03869 =
         0.03153    0.01326    0.01975    0.00421
AFIX  23
H11A  2    0.885343    0.519729   -0.195215    11.00000   -1.20000
H11B  2    0.706493    0.587172   -0.242103    11.00000   -1.20000
AFIX   0
C12   1    0.669066    0.402028   -0.354130    11.00000    0.08171    0.06100 =
         0.03402    0.00384    0.03079   -0.00484
AFIX 137
H12A  2    0.533811    0.380037   -0.380965    11.00000   -1.50000
H12B  2    0.718048    0.319563   -0.339146    11.00000   -1.50000
H12C  2    0.703016    0.441060   -0.426493    11.00000   -1.50000
AFIX   0
C13   1    0.746693    0.489670    0.241839    11.00000    0.03008    0.02770 =
         0.02535    0.00463    0.00799    0.00142
C14   1    0.892021    0.671968    0.422451    11.00000    0.05563    0.03865 =
         0.02509   -0.00112    0.00834   -0.00284
AFIX  23
H14A  2    0.999984    0.635068    0.473269    11.00000   -1.20000
H14B  2    0.791479    0.645903    0.458772    11.00000   -1.20000
AFIX   0
C15   1    0.944115    0.821708    0.436925    11.00000    0.10171    0.04040 =
         0.03575   -0.00670    0.01374   -0.00611
AFIX 137
H15A  2    1.033187    0.845907    0.391254    11.00000   -1.50000
H15B  2    1.000322    0.860011    0.533710    11.00000   -1.50000
H15C  2    0.833152    0.857844    0.395344    11.00000   -1.50000
HKLF 4
REM  BA496_S in P-1
REM R1 =  0.0437 for   3240 Fo > 4sig(Fo)  and  0.0515 for all   3825 data
REM    210 parameters refined using      0 restraints
END
WGHT      0.0646      0.2686
REM Highest difference peak  0.391,  deepest hole -0.335,  1-sigma level  0.044
Q1    1   0.5735 -0.0171  0.3325  11.00000  0.05    0.39
Q2    1   0.4794 -0.0724  0.3304  11.00000  0.05    0.39
Q3    1   0.3317  0.0809  0.3656  11.00000  0.05    0.34
Q4    1   0.3770  0.0364  0.2164  11.00000  0.05    0.32
Q5    1   0.7154  0.4652  0.1570  11.00000  0.05    0.32
;
data_global
_journal_date_recd_electronic     2011-12-14
_journal_date_accepted     2012-01-20
_journal_name_full     'Acta Crystallographica, Section E'
_journal_year     2012
_journal_volume     68
_journal_issue      2
_journal_page_first     o514
_journal_page_last     o515
_journal_paper_category     QO
_journal_paper_doi     10.1107/S1600536812002590
_journal_coeditor_code     BG2441
_publ_contact_author_name     'Dr Richard Betz'
_publ_contact_author_address
;
Department of Chemistry
Nelson Mandela Metropolitan University
Summerstrand Campus (South)
University Way
Summerstrand
PO Box 77000
Port Elizabeth 6031
South Africa
;
_publ_contact_author_email     'richard.betz@webmail.co.za'
_publ_contact_author_fax     '+27-41-504-4236'
_publ_contact_author_phone     '+27-41-504-4285'
_publ_section_title
;
Diethyl 2-{[2-(trifluoromethyl)anilino]methylidene}propanedioate
;
loop_
    _publ_author_name
    _publ_author_address
    'Garudachari, B.'
;
National Institute of Technology-Karnataka
Department of Chemistry -- Organic Electronics Division
Surathkal
Mangalore 575 025
India
;
    'Isloor, Arun M.'
;
National Institute of Technology-Karnataka
Department of Chemistry -- Organic Electronics Division
Surathkal
Mangalore 575 025
India
;
    'Satyanarayan, M. N.'
;
National Institute of Technology-Karnataka
Department of Physics
Surathkal
Mangalore 575 025
India
;
    'Gerber, Thomas'
;
Nelson Mandela Metropolitan University
Summerstrand Campus
Department of Chemistry
University Way
Summerstrand
PO Box 77000
Port Elizabeth 6031
South Africa
;
    'Hosten, Eric'
;
Nelson Mandela Metropolitan University
Summerstrand Campus
Department of Chemistry
University Way
Summerstrand
PO Box 77000
Port Elizabeth 6031
South Africa
;
    'Betz, Richard'
;
Nelson Mandela Metropolitan University
Summerstrand Campus
Department of Chemistry
University Way
Summerstrand
PO Box 77000
Port Elizabeth 6031
South Africa
;
