# Supplementary material for: Diethyl 2-{[2-(trifluoro­meth­yl)anil­ino]methyl­idene}propane­dioate
Source: Acta Crystallogr Sect E Struct Rep Online. 2012 Jan 25;68(Pt 2):o514–5. doi: 10.1107/S1600536812002590 (PMC3275258; doi:10.1107/S1600536812002590)
Supplement: Supplementary file 3 [file e-68-0o514-Isup3.hkl]

# 
# h,k,l, Fc-squared, Fo-squared, sigma(Fo-squared) and status flag 
# 
data_I
_shelx_title ' BA496_S in P-1' 
_shelx_refln_list_code          4 
_shelx_F_calc_maximum       71.52 
_exptl_crystal_F_000       344.00 
_reflns_d_resolution_high  0.7481 
 
loop_ 
 _symmetry_equiv_pos_as_xyz 
 'x, y, z' 
 '-x, -y, -z' 
 
_cell_length_a     7.8080 
_cell_length_b    10.1485 
_cell_length_c    10.5265 
_cell_angle_alpha  95.193 
_cell_angle_beta  109.183 
_cell_angle_gamma  99.405 
 
_shelx_F_squared_multiplier     1.000 
 
loop_ 
 _refln_index_h 
 _refln_index_k 
 _refln_index_l 
 _refln_F_squared_calc 
 _refln_F_squared_meas 
 _refln_F_squared_sigma 
 _refln_observed_status 
   1   0   0     1758.79     1739.73      9.72 o 
   2   0   0     2471.71     2574.81     11.39 o 
   3   0   0      240.54      237.27      1.13 o 
   4   0   0      275.29      290.74      1.53 o 
   5   0   0       63.69       68.30      0.47 o 
   6   0   0        1.99        1.65      0.18 o 
   7   0   0       20.19       18.95      0.50 o 
   8   0   0       16.82       17.75      0.66 o 
   9   0   0        0.08        0.16      0.36 o 
  -9   1   0        4.79        5.03      0.41 o 
  -8   1   0        2.58        3.15      0.35 o 
  -7   1   0       54.92       55.80      0.83 o 
  -6   1   0       13.67       19.89      0.37 o 
  -5   1   0      159.64      156.77      1.16 o 
  -4   1   0      965.55      973.47      5.35 o 
  -3   1   0      190.45      187.38      0.99 o 
  -2   1   0     5114.99     5114.33     44.40 o 
  -1   1   0      477.78      494.54      2.69 o 
   0   1   0        1.54        5.73      0.13 o 
   1   1   0      608.21      642.10      3.39 o 
   2   1   0      548.73      540.56      2.45 o 
   3   1   0        5.94        6.15      0.13 o 
   4   1   0      636.21      709.72      3.48 o 
   5   1   0      486.34      513.92      3.05 o 
   6   1   0        6.77        6.69      0.27 o 
   7   1   0        8.19        8.04      0.35 o 
   8   1   0        1.33        0.54      0.31 o 
   9   1   0       21.98       24.37      0.76 o 
  -9   2   0        0.26        0.48      0.66 o 
  -8   2   0        5.87        7.02      0.55 o 
  -7   2   0       64.20       61.91      0.59 o 
  -6   2   0       40.06       32.89      0.44 o 
  -5   2   0       85.16       80.23      0.63 o 
  -4   2   0      486.13      548.23      2.91 o 
  -3   2   0      187.58      202.13      1.13 o 
  -1   2   0       25.35       25.95      0.49 o 
   1   2   0      506.09      602.24      3.97 o 
   2   2   0       30.24       49.64      0.33 o 
   3   2   0     1786.12     1932.66     10.70 o 
   4   2   0      552.50      605.01      3.23 o 
   5   2   0      148.04      151.66      1.01 o 
   6   2   0        0.98        1.47      0.21 o 
   7   2   0        0.04        0.13      0.27 o 
   8   2   0        0.31        0.81      0.32 o 
   9   2   0        4.46        3.93      0.83 o 
  -9   3   0       26.60       25.97      0.98 o 
  -8   3   0       28.75       27.87      0.87 o 
  -7   3   0       13.23       12.62      0.44 o 
  -6   3   0       67.61       73.78      0.75 o 
  -5   3   0       23.93       26.49      0.43 o 
  -4   3   0     1403.10     1466.84      8.84 o 
  -3   3   0       85.93       58.51      0.48 o 
  -2   3   0     1433.14     1428.94      8.37 o 
  -1   3   0      844.87      859.02      5.37 o 
   0   3   0      129.97      112.73      0.74 o 
   1   3   0      511.54      541.01      3.91 o 
   2   3   0       66.42       52.04      0.37 o 
   3   3   0      238.51      281.44      1.61 o 
   4   3   0       24.26       33.39      0.34 o 
   5   3   0        0.43       -0.10      0.16 o 
   6   3   0       26.10       22.99      0.43 o 
   7   3   0       66.15       65.50      0.79 o 
   8   3   0       34.73       34.88      0.63 o 
  -9   4   0        0.77        0.90      0.55 o 
  -8   4   0        2.15        1.55      0.42 o 
  -7   4   0        2.42        2.90      0.30 o 
  -6   4   0      161.33      169.54      1.39 o 
  -5   4   0       34.56       29.36      0.47 o 
  -4   4   0     2362.85     2538.28     19.25 o 
  -3   4   0      521.65      511.62      5.43 o 
  -2   4   0       15.85       26.25      0.31 o 
  -1   4   0      160.75      145.82      0.99 o 
   0   4   0      469.38      507.24      3.42 o 
   1   4   0      857.51     1027.32      8.06 o 
   3   4   0      767.32      836.22      4.83 o 
   4   4   0        0.11        0.31      0.14 o 
   5   4   0       21.20       21.13      0.34 o 
   6   4   0       49.62       50.61      0.74 o 
   7   4   0       23.58       21.61      0.49 o 
   8   4   0        7.71        7.33      0.42 o 
  -9   5   0        1.12        1.62      0.73 o 
  -8   5   0       53.88       52.93      1.34 o 
  -7   5   0        0.43       -0.31      0.31 o 
  -6   5   0      305.68      285.90      2.82 o 
  -5   5   0        0.16       -0.02      0.24 o 
  -4   5   0      233.84      252.08      1.78 o 
  -3   5   0        0.50       -0.20      0.20 o 
  -2   5   0      237.00      224.73      1.53 o 
  -1   5   0      935.89      906.12      5.65 o 
   0   5   0        9.98        7.01      0.21 o 
   1   5   0     1356.72     1462.76     12.87 o 
   2   5   0       10.17        5.91      0.22 o 
   3   5   0       59.07       44.43      0.43 o 
   4   5   0        0.84        0.35      0.17 o 
   5   5   0      348.11      323.34      2.77 o 
   6   5   0      183.55      176.14      1.53 o 
   7   5   0       20.15       19.21      0.67 o 
   8   5   0        5.84        5.57      0.43 o 
  -9   6   0        0.51       -0.16      0.73 o 
  -8   6   0        5.74        4.76      0.54 o 
  -7   6   0       21.45       24.41      0.80 o 
  -6   6   0      260.96      277.95      3.77 o 
  -5   6   0       33.36       38.27      0.64 o 
  -4   6   0        2.10        1.36      0.23 o 
  -3   6   0        9.14        9.92      0.37 o 
  -2   6   0      159.89      164.48      1.31 o 
  -1   6   0      821.56      882.43      6.71 o 
   0   6   0       25.87       35.75      0.36 o 
   1   6   0        9.62       18.65      0.37 o 
   2   6   0       27.35       23.15      0.37 o 
   3   6   0        4.48        4.46      0.20 o 
   4   6   0        0.04        0.82      0.31 o 
   5   6   0        7.41        7.94      0.33 o 
   6   6   0        1.08        1.67      0.29 o 
   7   6   0       14.81       15.11      0.61 o 
  -9   7   0        1.22        1.26      0.79 o 
  -8   7   0      100.01       95.97      1.59 o 
  -7   7   0        1.68        1.67      0.50 o 
  -6   7   0       92.95       85.01      1.37 o 
  -5   7   0        8.57        6.57      0.50 o 
  -4   7   0       32.81       35.20      0.55 o 
  -3   7   0      233.05      221.98      1.75 o 
  -2   7   0        0.10        0.08      0.22 o 
  -1   7   0       83.79       88.12      0.99 o 
   0   7   0       22.05       23.51      0.35 o 
   1   7   0        8.59       12.02      0.34 o 
   2   7   0        0.27       -0.12      0.19 o 
   3   7   0      182.02      150.01      2.64 o 
   4   7   0       90.38       72.10      0.86 o 
   5   7   0      164.43      160.11      1.77 o 
   6   7   0        6.76        4.14      0.33 o 
   7   7   0        2.76        2.46      0.37 o 
  -8   8   0       45.37       42.83      1.06 o 
  -7   8   0        9.39        6.89      0.73 o 
  -6   8   0       15.88       15.60      0.72 o 
  -5   8   0        0.81        0.76      0.42 o 
  -4   8   0        0.23        0.85      0.33 o 
  -3   8   0      119.35      118.08      1.19 o 
  -2   8   0       40.24       43.32      0.61 o 
  -1   8   0       48.05       60.36      0.78 o 
   0   8   0        1.33        0.53      0.27 o 
   1   8   0      113.44      109.29      1.06 o 
   2   8   0       18.79       16.81      0.49 o 
   3   8   0      195.53      199.69      2.05 o 
   4   8   0       34.27       37.70      0.64 o 
   5   8   0        0.13        0.37      0.32 o 
   6   8   0        0.64        2.02      0.84 o 
  -8   9   0       12.76       10.19      0.68 o 
  -7   9   0        0.83        0.43      0.50 o 
  -6   9   0       50.81       51.98      1.09 o 
  -5   9   0       36.77       37.04      2.04 o 
  -4   9   0       10.00       11.85      0.68 o 
  -3   9   0       12.37       14.98      0.48 o 
  -2   9   0       21.73       23.98      0.51 o 
  -1   9   0        0.60        1.09      0.25 o 
   0   9   0       18.02       17.36      0.63 o 
   1   9   0      108.16       98.77      2.23 o 
   2   9   0       81.46       74.80      1.01 o 
   3   9   0       46.50       42.60      0.68 o 
   4   9   0        5.85        5.62      0.40 o 
   5   9   0       23.25       23.12      0.74 o 
  -7  10   0        2.12        2.19      0.55 o 
  -6  10   0        0.00       -0.33      0.55 o 
  -5  10   0        8.41        7.79      0.57 o 
  -4  10   0       23.35       27.05      0.89 o 
  -3  10   0        1.70        0.92      0.49 o 
  -2  10   0      125.09      136.09      1.63 o 
  -1  10   0       56.20       56.65      1.09 o 
   0  10   0       17.14       16.03      0.72 o 
   1  10   0      163.76      154.30      1.75 o 
   2  10   0        6.15        6.14      0.40 o 
   3  10   0        2.48        1.24      0.37 o 
   4  10   0       12.31       12.39      0.65 o 
  -7  11   0        1.50        1.53      0.57 o 
  -6  11   0       15.04       15.33      0.77 o 
  -5  11   0        5.79        5.20      0.55 o 
  -4  11   0        5.58        4.04      0.79 o 
  -3  11   0        3.48        2.53      0.51 o 
  -2  11   0       21.10       23.65      0.88 o 
  -1  11   0       74.21       69.07      1.68 o 
   0  11   0       48.45       43.37      1.01 o 
   1  11   0        6.31        6.97      0.53 o 
   2  11   0        1.09        1.76      0.50 o 
   3  11   0       16.78       19.48      0.74 o 
  -6  12   0        5.64        5.55      0.94 o 
  -5  12   0        0.33        0.31      0.79 o 
  -4  12   0       55.86       54.61      1.68 o 
  -3  12   0       40.73       45.38      1.47 o 
  -2  12   0       44.48       44.10      1.10 o 
  -1  12   0       21.00       18.30      0.87 o 
   0  12   0        1.93        2.83      0.68 o 
   1  12   0        0.81       -0.16      0.68 o 
   2  12   0        0.00       -0.10      0.48 o 
  -4  13   0       26.05       25.73      1.41 o 
  -3  13   0        8.96        5.76      0.94 o 
  -2  13   0       12.80       12.84      1.05 o 
  -1  13   0        5.80        5.73      0.66 o 
   0  13   0        3.41        3.14      0.79 o 
  -1 -13   1       35.64       44.65      1.52 o 
   0 -13   1        2.61        3.22      0.59 o 
   1 -13   1        1.79        1.49      0.54 o 
   2 -13   1        0.36        1.41      0.79 o 
   3 -13   1        2.74        4.35      0.89 o 
   4 -13   1       11.43        7.86      1.05 o 
  -2 -12   1        9.72       10.13      0.59 o 
  -1 -12   1        0.00       -0.29      0.45 o 
   0 -12   1       12.81       15.64      1.55 o 
   1 -12   1       17.69       19.39      0.86 o 
   2 -12   1       91.47       91.80      2.93 o 
   3 -12   1       38.48       38.31      1.47 o 
   4 -12   1       11.49       10.95      1.00 o 
   5 -12   1        3.00        3.30      0.89 o 
   6 -12   1        0.38       -0.58      0.84 o 
  -4 -11   1       10.94       14.10      1.00 o 
  -3 -11   1       18.02       21.71      0.74 o 
  -2 -11   1        0.93        1.49      0.44 o 
  -1 -11   1       14.83       14.91      0.58 o 
   0 -11   1        8.36        6.85      0.55 o 
   1 -11   1       12.83       13.40      0.75 o 
   2 -11   1       86.94       86.69      3.07 o 
   3 -11   1       53.26       53.92      2.67 o 
   4 -11   1        5.81        5.19      0.84 o 
   5 -11   1       10.61       11.89      1.28 o 
   6 -11   1        2.68        2.15      0.55 o 
   7 -11   1        0.08       -0.14      0.71 o 
  -5 -10   1        4.03        2.62      0.63 o 
  -4 -10   1        0.85        0.78      0.60 o 
  -3 -10   1       12.42       13.08      0.82 o 
  -2 -10   1       22.13       24.42      0.62 o 
  -1 -10   1       11.26       12.13      0.50 o 
   0 -10   1      145.23      141.80      1.95 o 
   1 -10   1       22.85       19.84      0.64 o 
   2 -10   1      112.68      112.84      1.50 o 
   3 -10   1        5.78        6.49      0.40 o 
   4 -10   1        0.04       -0.42      0.42 o 
   5 -10   1        6.82        8.48      0.57 o 
   6 -10   1       13.10       11.63      0.81 o 
   7 -10   1        0.51        0.69      0.53 o 
  -6  -9   1        5.09        7.39      0.68 o 
  -5  -9   1       17.13       20.50      0.59 o 
  -4  -9   1        0.24        1.43      0.41 o 
  -3  -9   1        2.09        1.58      0.32 o 
  -2  -9   1      109.35      109.30      1.29 o 
  -1  -9   1       58.14       52.38      0.95 o 
   0  -9   1      144.40      141.04      1.86 o 
   1  -9   1       96.67      101.94      1.02 o 
   2  -9   1       31.82       31.23      0.65 o 
   3  -9   1       76.63       79.91      0.93 o 
   4  -9   1        2.80        2.98      0.38 o 
   5  -9   1        5.02        4.33      0.66 o 
   6  -9   1       19.78       17.18      0.78 o 
   7  -9   1        5.53        6.27      0.61 o 
   8  -9   1        2.45        2.58      0.61 o 
  -6  -8   1        6.66        5.97      0.63 o 
  -5  -8   1        8.01        7.90      0.39 o 
  -4  -8   1        4.39        4.13      0.58 o 
  -3  -8   1       25.79       29.13      0.56 o 
  -2  -8   1       17.88       15.77      0.48 o 
  -1  -8   1       12.09        7.89      0.40 o 
   0  -8   1      235.79      238.33      2.28 o 
   1  -8   1       50.83       53.67      0.70 o 
   2  -8   1        2.24        2.79      0.27 o 
   3  -8   1        6.10        8.19      0.41 o 
   4  -8   1       59.18       56.54      0.86 o 
   5  -8   1       15.01       15.34      1.10 o 
   6  -8   1        2.98        3.66      0.55 o 
   7  -8   1        0.00        0.27      0.50 o 
   8  -8   1        8.22        6.26      0.63 o 
  -7  -7   1       15.37       15.19      0.68 o 
  -6  -7   1        1.38        1.33      0.28 o 
  -5  -7   1        3.41        3.94      0.27 o 
  -4  -7   1       75.80       69.95      1.20 o 
  -3  -7   1      117.02      102.29      0.96 o 
  -2  -7   1       11.07       13.09      0.33 o 
  -1  -7   1      154.18      159.57      1.55 o 
   0  -7   1       79.50       71.11      0.83 o 
   1  -7   1      188.51      193.00      1.46 o 
   2  -7   1        1.05        2.35      0.23 o 
   3  -7   1      122.07      114.40      1.19 o 
   4  -7   1      188.62      195.71      1.94 o 
   5  -7   1       60.26       59.91      1.09 o 
   6  -7   1       13.32       11.38      0.73 o 
   7  -7   1       22.22       25.71      0.85 o 
   8  -7   1       54.95       52.93      1.28 o 
   9  -7   1        0.96       -0.21      0.73 o 
  -7  -6   1        0.49        0.63      0.29 o 
  -6  -6   1        0.09        0.11      0.25 o 
  -5  -6   1       41.48       39.84      0.55 o 
  -4  -6   1        2.33        2.11      0.16 o 
  -3  -6   1       36.83       23.85      0.35 o 
  -2  -6   1        9.54       11.48      0.27 o 
  -1  -6   1      209.62      217.62      2.21 o 
   0  -6   1      222.25      230.10      1.83 o 
   1  -6   1       27.78       19.16      0.34 o 
   2  -6   1       69.14       72.47      0.69 o 
   3  -6   1       60.54       59.97      1.08 o 
   4  -6   1        9.94       12.30      0.48 o 
   5  -6   1        2.40        2.65      0.48 o 
   6  -6   1       65.41       62.25      1.13 o 
   7  -6   1       12.57       13.57      1.15 o 
   8  -6   1        9.27        7.78      0.59 o 
   9  -6   1        0.45        0.58      0.73 o 
  -8  -5   1        0.01       -0.21      0.32 o 
  -7  -5   1       45.72       39.98      0.60 o 
  -6  -5   1       16.64       14.23      0.39 o 
  -5  -5   1      138.69      123.13      1.28 o 
  -4  -5   1        6.57        5.87      0.21 o 
  -3  -5   1      312.87      301.12      2.03 o 
  -2  -5   1       13.64       13.70      0.23 o 
  -1  -5   1        0.95        1.66      0.16 o 
   0  -5   1        0.04       -0.10      0.10 o 
   1  -5   1      396.73      396.21      2.36 o 
   2  -5   1      645.95      614.01      3.94 o 
   3  -5   1      236.29      210.37      1.77 o 
   4  -5   1      109.57      114.60      1.56 o 
   5  -5   1       27.41       24.94      0.56 o 
   6  -5   1      109.89      109.69      1.33 o 
   7  -5   1        0.14        0.18      0.60 o 
   8  -5   1        0.32        0.60      0.46 o 
   9  -5   1        2.26        1.99      0.79 o 
  -8  -4   1        4.73        4.01      0.33 o 
  -7  -4   1        0.13        0.32      0.27 o 
  -6  -4   1        7.29        9.54      0.33 o 
  -5  -4   1       18.79       15.33      0.29 o 
  -4  -4   1       55.72       53.94      0.43 o 
  -3  -4   1        2.18        6.10      0.22 o 
  -2  -4   1     1484.57     1531.11     15.12 o 
  -1  -4   1       34.68       35.50      0.40 o 
   0  -4   1       21.70       13.95      0.20 o 
   1  -4   1      213.41      208.69      1.27 o 
   2  -4   1      195.16      224.32      1.23 o 
   3  -4   1        0.73        0.73      0.15 o 
   4  -4   1      230.20      235.47      1.68 o 
   5  -4   1        4.82        3.27      0.25 o 
   6  -4   1       51.63       51.95      1.00 o 
   7  -4   1        0.49        0.37      0.27 o 
   8  -4   1        2.83        1.26      0.68 o 
   9  -4   1        2.26        1.72      0.59 o 
  -9  -3   1       17.78       18.23      0.78 o 
  -8  -3   1       34.44       34.03      0.61 o 
  -7  -3   1      208.55      201.93      2.07 o 
  -6  -3   1       76.70       70.59      0.70 o 
  -5  -3   1       62.02       66.84      0.56 o 
  -4  -3   1        0.00        0.43      0.11 o 
  -3  -3   1       31.53       25.72      0.39 o 
  -2  -3   1      484.86      454.90      4.59 o 
  -1  -3   1      633.52      620.19      7.46 o 
   0  -3   1      236.49      214.44      1.35 o 
   1  -3   1      447.37      452.62      2.50 o 
   2  -3   1      150.79      136.79      1.01 o 
   3  -3   1      664.11      644.19      6.00 o 
   4  -3   1      371.16      393.87      2.45 o 
   5  -3   1        9.83       10.70      0.30 o 
   6  -3   1       13.53       12.52      0.34 o 
   7  -3   1        3.36        2.77      0.29 o 
   8  -3   1        0.00       -0.18      0.48 o 
   9  -3   1       13.22       12.67      0.77 o 
  -9  -2   1        1.09        1.19      0.49 o 
  -8  -2   1       11.43       11.95      0.43 o 
  -7  -2   1        7.58        8.47      0.39 o 
  -6  -2   1       11.43       13.95      0.45 o 
  -5  -2   1       10.96       16.96      0.26 o 
  -4  -2   1      416.12      448.46      2.38 o 
  -3  -2   1       95.61      109.65      0.61 o 
  -2  -2   1       58.28       53.15      0.53 o 
  -1  -2   1      700.69      813.00     15.30 o 
   1  -2   1      131.57      136.05      0.87 o 
   2  -2   1     1885.92     2007.06     11.85 o 
   3  -2   1       23.71       17.27      0.25 o 
   4  -2   1      435.03      460.35      2.84 o 
   5  -2   1       12.68       16.71      0.54 o 
   6  -2   1       15.83       14.14      0.37 o 
   7  -2   1        8.14        7.44      0.29 o 
   8  -2   1       32.99       33.10      0.91 o 
   9  -2   1        7.15        5.37      0.65 o 
  -9  -1   1       47.32       49.72      0.81 o 
  -8  -1   1        6.65        7.28      0.36 o 
  -7  -1   1        3.25        3.20      0.25 o 
  -6  -1   1        0.11        0.90      0.18 o 
  -5  -1   1        1.05        1.72      0.14 o 
  -4  -1   1       32.26       27.46      0.27 o 
  -3  -1   1       78.38       71.13      0.46 o 
  -2  -1   1      163.41      135.68      0.83 o 
  -1  -1   1      156.69      178.58      1.53 o 
   0  -1   1        1.54        1.60      0.09 o 
   1  -1   1     2165.97     2113.97     11.61 o 
   2  -1   1       56.70       49.42      0.32 o 
   3  -1   1      205.01      171.19      0.92 o 
   4  -1   1      109.53       83.26      0.73 o 
   5  -1   1       43.26       36.07      0.43 o 
   6  -1   1        4.47        3.65      0.23 o 
   7  -1   1       45.32       47.56      0.77 o 
   8  -1   1       28.70       28.11      0.79 o 
   9  -1   1        6.90        6.90      0.50 o 
  -9   0   1        2.09        3.15      0.39 o 
  -8   0   1       15.26       17.77      0.56 o 
  -7   0   1       30.45       33.54      0.47 o 
  -6   0   1      131.37      139.94      0.95 o 
  -5   0   1      332.12      369.12      1.85 o 
  -4   0   1      213.67      234.91      1.20 o 
  -3   0   1      293.60      277.18      1.32 o 
  -1   0   1       55.78       52.12      0.27 o 
   1   0   1        0.37        0.56      0.07 o 
   2   0   1      440.73      422.28      1.97 o 
   3   0   1      437.34      430.07      2.01 o 
   4   0   1        0.10        0.02      0.13 o 
   5   0   1       50.82       39.40      0.46 o 
   6   0   1        5.16        8.68      0.27 o 
   7   0   1        7.39        5.74      0.38 o 
   8   0   1       45.62       46.70      0.90 o 
   9   0   1        8.79        8.59      0.56 o 
  -9   1   1        5.66        4.93      0.49 o 
  -8   1   1        0.09        0.49      0.41 o 
  -7   1   1        1.09        1.19      0.22 o 
  -6   1   1      108.63      112.72      0.79 o 
  -5   1   1      100.69      100.58      0.67 o 
  -4   1   1        1.93        2.71      0.15 o 
  -3   1   1     1042.11     1091.46      5.39 o 
  -2   1   1     2765.90     2706.63     13.33 o 
   0   1   1      394.46      362.18      2.27 o 
   1   1   1     1417.27     1357.88      6.38 o 
   2   1   1        3.64        3.31      0.09 o 
   3   1   1        0.04       -0.04      0.10 o 
   4   1   1        4.75        2.03      0.16 o 
   5   1   1        3.27        5.11      0.19 o 
   6   1   1       10.14        9.93      0.32 o 
   7   1   1        7.37        6.63      0.35 o 
   8   1   1        0.51        0.37      0.36 o 
   9   1   1        4.50        4.36      0.88 o 
 -10   2   1        0.29       -0.26      0.73 o 
  -9   2   1        0.00       -0.41      0.41 o 
  -8   2   1       12.72       13.83      0.61 o 
  -7   2   1       33.96       38.21      0.47 o 
  -6   2   1        2.87        3.78      0.24 o 
  -5   2   1      121.82      128.32      0.98 o 
  -4   2   1     1100.12     1191.59      7.08 o 
  -3   2   1      228.31      223.81      1.21 o 
  -1   2   1     1829.35     1704.74     11.57 o 
   0   2   1      226.89      206.47      1.32 o 
   1   2   1     1071.78     1053.88      4.94 o 
   2   2   1       59.97       72.06      0.45 o 
   3   2   1       95.11      102.59      0.60 o 
   4   2   1      125.00      118.28      0.81 o 
   5   2   1       65.27       64.85      0.55 o 
   6   2   1       30.91       29.30      0.46 o 
   7   2   1        7.24        6.95      0.43 o 
   8   2   1        0.55        0.61      0.37 o 
 -10   3   1        3.64        3.04      0.79 o 
  -9   3   1        7.65        7.28      0.65 o 
  -8   3   1       22.54       26.63      0.61 o 
  -7   3   1       12.97       12.89      0.47 o 
  -6   3   1      110.71      116.41      1.06 o 
  -5   3   1       70.89       61.52      0.60 o 
  -4   3   1      163.14      171.13      1.34 o 
  -3   3   1      146.63      175.62      1.06 o 
  -2   3   1      168.44      159.16      1.09 o 
  -1   3   1       42.44       43.40      0.39 o 
   0   3   1       63.46       55.43      0.42 o 
   1   3   1        2.03        1.24      0.10 o 
   2   3   1     1307.14     1411.19      8.79 o 
   3   3   1      165.05      180.55      1.09 o 
   4   3   1       67.56       58.23      0.52 o 
   5   3   1        7.67        8.68      0.25 o 
   6   3   1       43.08       44.63      0.59 o 
   7   3   1       25.64       23.79      0.54 o 
   8   3   1       14.03       11.61      0.55 o 
 -10   4   1        0.33        0.42      0.79 o 
  -9   4   1        9.08        8.65      0.89 o 
  -8   4   1        8.71        7.74      0.38 o 
  -7   4   1        0.61        0.60      0.33 o 
  -6   4   1        0.21       -0.27      0.29 o 
  -5   4   1      166.09      187.70      1.40 o 
  -4   4   1     1576.07     1707.05     10.96 o 
  -3   4   1        6.79        5.81      0.22 o 
  -2   4   1      465.99      467.96      2.97 o 
  -1   4   1      127.16      119.31      0.83 o 
   0   4   1       56.32       49.46      0.41 o 
   1   4   1     1002.61     1060.13      6.66 o 
   2   4   1       50.89       72.82      0.57 o 
   3   4   1       19.17       17.69      0.26 o 
   4   4   1       42.76       49.34      0.47 o 
   5   4   1        0.72        0.54      0.22 o 
   6   4   1        0.42        0.17      0.25 o 
   7   4   1       28.28       28.99      0.58 o 
   8   4   1        0.21        0.27      0.41 o 
  -9   5   1        0.78        0.73      0.68 o 
  -8   5   1        9.90       11.15      0.47 o 
  -7   5   1       49.16       51.63      0.85 o 
  -6   5   1       52.97       56.23      0.79 o 
  -5   5   1        0.10       -0.25      0.25 o 
  -4   5   1       54.34       39.67      0.51 o 
  -3   5   1      443.53      430.99      3.14 o 
  -2   5   1       84.88       64.89      0.62 o 
  -1   5   1       46.73       35.97      0.41 o 
   0   5   1     1181.86     1256.77      8.44 o 
   1   5   1       10.41        9.33      0.28 o 
   2   5   1      495.27      517.07      3.82 o 
   3   5   1       22.39       27.25      0.39 o 
   4   5   1      119.08      114.71      0.99 o 
   5   5   1       86.94       75.92      0.81 o 
   6   5   1       12.57        8.80      0.42 o 
   7   5   1       23.02       21.21      0.64 o 
  -9   6   1        4.53        3.88      0.79 o 
  -8   6   1        0.59        0.21      0.37 o 
  -7   6   1       17.71       16.23      0.68 o 
  -6   6   1      158.63      142.66      2.15 o 
  -5   6   1       12.92        8.13      0.38 o 
  -4   6   1       13.53       18.02      0.42 o 
  -3   6   1        8.36        8.66      0.34 o 
  -2   6   1      331.50      338.68      2.76 o 
  -1   6   1      407.03      420.74      3.29 o 
   0   6   1       45.13       49.60      0.46 o 
   1   6   1      302.58      311.16      2.56 o 
   2   6   1        0.01        0.53      0.19 o 
   3   6   1        0.08        0.23      0.22 o 
   4   6   1       35.16       28.33      1.06 o 
   5   6   1       66.64       65.04      1.39 o 
   6   6   1        5.12        4.61      0.35 o 
   7   6   1        0.08        0.35      0.36 o 
  -9   7   1        2.56        1.68      0.79 o 
  -8   7   1       17.85       16.09      0.78 o 
  -7   7   1        0.03        0.00      0.44 o 
  -6   7   1       62.41       66.91      1.19 o 
  -5   7   1       75.30       86.85      1.13 o 
  -4   7   1       60.25       69.21      0.76 o 
  -3   7   1        0.96        1.03      0.22 o 
  -2   7   1      115.56      125.04      1.35 o 
  -1   7   1       70.28       71.77      0.87 o 
   0   7   1       62.64       68.43      0.60 o 
   1   7   1        5.43        4.93      0.32 o 
   2   7   1       61.55       51.73      0.62 o 
   3   7   1      284.76      245.21      2.22 o 
   4   7   1       10.64        9.30      0.90 o 
   5   7   1       12.24        6.98      0.42 o 
   6   7   1       10.77       13.06      0.66 o 
  -9   8   1       13.13       10.48      1.00 o 
  -8   8   1       40.46       39.61      1.02 o 
  -7   8   1       15.38       16.61      0.84 o 
  -6   8   1        4.03        4.05      0.50 o 
  -5   8   1        0.25        0.46      0.42 o 
  -4   8   1       17.84       18.44      0.58 o 
  -3   8   1       86.28       85.11      0.94 o 
  -2   8   1       15.38       11.15      0.45 o 
  -1   8   1       25.13       21.05      0.48 o 
   0   8   1       54.20       59.03      0.73 o 
   1   8   1       11.04        9.87      0.45 o 
   2   8   1       50.46       35.79      0.66 o 
   3   8   1        5.64        1.53      0.41 o 
   4   8   1       52.84       54.84      0.90 o 
   5   8   1        0.16        0.55      0.54 o 
   6   8   1        0.00        0.60      0.44 o 
  -8   9   1       28.49       26.94      0.93 o 
  -7   9   1       10.55        9.75      0.63 o 
  -6   9   1       38.99       42.17      0.98 o 
  -5   9   1        0.53       -0.13      0.52 o 
  -4   9   1       21.30       23.62      0.68 o 
  -3   9   1       37.36       34.70      0.63 o 
  -2   9   1       12.01       13.50      0.50 o 
  -1   9   1       30.52       31.25      0.58 o 
   0   9   1       32.05       34.66      1.18 o 
   1   9   1      143.11      121.85      1.47 o 
   2   9   1        2.64        4.82      0.37 o 
   3   9   1       68.78       67.87      1.02 o 
   4   9   1        0.89        0.86      0.37 o 
   5   9   1       16.07       21.27      0.78 o 
  -8  10   1        0.02        0.59      0.57 o 
  -7  10   1        1.19        0.47      0.51 o 
  -6  10   1        2.88        2.06      0.51 o 
  -5  10   1       20.20       21.89      0.92 o 
  -4  10   1        4.01        4.41      1.10 o 
  -3  10   1        3.32        3.37      0.36 o 
  -2  10   1        8.30        6.76      0.73 o 
  -1  10   1       36.02       36.42      0.90 o 
   0  10   1       10.67        9.05      0.46 o 
   1  10   1       15.40       13.67      0.76 o 
   2  10   1        5.16        3.53      0.48 o 
   3  10   1        6.19        5.90      0.46 o 
   4  10   1        3.01        2.78      0.46 o 
  -7  11   1        0.11       -0.51      0.51 o 
  -6  11   1        5.77        6.43      1.55 o 
  -5  11   1        6.20        5.29      1.13 o 
  -4  11   1       14.41       13.36      1.05 o 
  -3  11   1        2.78        2.36      0.73 o 
  -2  11   1       35.72       35.20      1.44 o 
  -1  11   1       27.12       22.90      1.15 o 
   0  11   1        0.09        0.41      0.48 o 
   1  11   1       37.82       33.52      0.94 o 
   2  11   1       11.04       13.06      0.68 o 
   3  11   1        0.00       -0.30      0.46 o 
  -6  12   1        5.21        4.19      0.94 o 
  -5  12   1        0.00        0.31      0.79 o 
  -4  12   1       22.44       23.37      1.26 o 
  -3  12   1        4.76        4.40      0.79 o 
  -2  12   1        0.39       -0.51      0.51 o 
  -1  12   1       33.60       35.27      1.31 o 
   0  12   1        4.23        5.71      0.79 o 
   1  12   1        1.77        1.41      0.68 o 
   2  12   1        2.14        2.52      0.73 o 
  -4  13   1       32.00       35.06      1.47 o 
  -3  13   1       24.44       29.03      1.36 o 
  -2  13   1        2.80        4.04      0.89 o 
  -1  13   1        6.55        7.81      0.89 o 
   0  13   1        0.01       -0.52      0.73 o 
  -1 -13   2       54.39       55.75      1.18 o 
   0 -13   2        6.61        5.65      0.59 o 
   1 -13   2        4.57        6.72      0.63 o 
   2 -13   2        0.93        0.68      0.79 o 
   3 -13   2        0.28       -0.52      0.79 o 
   4 -13   2        3.40        3.20      0.89 o 
  -3 -12   2        0.78        0.10      0.68 o 
  -2 -12   2       24.47       25.24      2.02 o 
  -1 -12   2       16.36       21.76      0.68 o 
   0 -12   2        5.73        7.37      0.75 o 
   1 -12   2        5.17        4.02      0.55 o 
   2 -12   2       32.25       28.69      2.25 o 
   3 -12   2       36.61       31.49      1.41 o 
   4 -12   2        8.53        9.64      1.00 o 
   5 -12   2        0.17       -0.05      0.79 o 
  -4 -11   2        2.62        2.31      0.63 o 
  -3 -11   2      117.30      137.16      1.86 o 
  -2 -11   2       21.61       22.45      0.73 o 
  -1 -11   2        1.19        0.90      0.73 o 
   0 -11   2       41.17       35.99      0.75 o 
   1 -11   2       28.32       27.75      0.74 o 
   2 -11   2       58.82       56.64      1.18 o 
   3 -11   2        8.83        6.78      0.59 o 
   4 -11   2        9.03       10.06      0.89 o 
   5 -11   2        3.52        4.77      0.84 o 
   6 -11   2        0.03        0.01      0.53 o 
  -5 -10   2        2.07        1.94      0.58 o 
  -4 -10   2       58.03       60.26      0.90 o 
  -3 -10   2        0.22        0.28      0.37 o 
  -2 -10   2       27.23       26.83      0.62 o 
  -1 -10   2        0.10        0.47      0.55 o 
   0 -10   2      166.19      167.72      2.13 o 
   1 -10   2      176.12      180.10      1.96 o 
   2 -10   2        9.43        9.71      0.49 o 
   3 -10   2        2.86        3.76      0.57 o 
   4 -10   2       22.23       22.95      0.75 o 
   5 -10   2        2.36        2.20      0.51 o 
   6 -10   2        1.51        1.39      0.54 o 
   7 -10   2        0.24       -0.20      0.51 o 
  -6  -9   2        0.10        0.26      0.52 o 
  -5  -9   2       38.69       42.92      0.98 o 
  -4  -9   2       14.40        9.46      0.70 o 
  -3  -9   2        9.44       12.43      0.46 o 
  -2  -9   2      104.69      110.12      1.29 o 
  -1  -9   2       18.14       16.67      0.60 o 
   0  -9   2      398.28      391.26      3.76 o 
   1  -9   2      235.16      238.98      2.03 o 
   2  -9   2       23.20       22.10      0.66 o 
   3  -9   2       18.90       17.37      0.57 o 
   4  -9   2       16.98       15.53      0.57 o 
   5  -9   2       27.33       26.56      0.81 o 
   6  -9   2        0.33        0.32      0.48 o 
   7  -9   2        0.64        0.43      0.55 o 
  -7  -8   2        3.86        5.76      0.63 o 
  -6  -8   2       27.98       26.74      1.07 o 
  -5  -8   2        2.01        2.14      0.29 o 
  -4  -8   2      192.74      206.62      1.90 o 
  -3  -8   2       12.84       17.82      0.45 o 
  -2  -8   2      209.43      221.82      1.89 o 
  -1  -8   2       69.69       73.75      0.87 o 
   0  -8   2       17.86       21.68      0.44 o 
   1  -8   2       10.99       13.05      0.37 o 
   2  -8   2       18.64       20.13      0.46 o 
   3  -8   2       14.98       13.27      0.46 o 
   4  -8   2        9.32        9.31      0.43 o 
   5  -8   2        0.11        0.14      0.44 o 
   6  -8   2        0.34       -0.33      0.46 o 
   7  -8   2        1.08        1.00      0.51 o 
   8  -8   2        0.00       -0.03      0.54 o 
  -7  -7   2       15.71       16.72      0.59 o 
  -6  -7   2       60.08       61.79      0.79 o 
  -5  -7   2        1.81        2.76      0.21 o 
  -4  -7   2        1.20        1.46      0.21 o 
  -3  -7   2        3.23        2.14      0.17 o 
  -2  -7   2      348.44      341.73      2.77 o 
  -1  -7   2      149.07      141.36      1.53 o 
   0  -7   2      128.24      133.28      1.18 o 
   1  -7   2       37.15       26.15      0.39 o 
   2  -7   2      109.21      117.79      1.13 o 
   3  -7   2       11.21        9.83      0.36 o 
   4  -7   2       55.96       53.82      0.86 o 
   5  -7   2        2.31        1.62      0.42 o 
   6  -7   2        0.60       -0.45      0.45 o 
   7  -7   2        7.54        6.85      0.92 o 
   8  -7   2        9.64        7.86      0.65 o 
  -8  -6   2       11.09        9.91      0.57 o 
  -7  -6   2        0.00        0.22      0.26 o 
  -6  -6   2       66.48       61.49      0.86 o 
  -5  -6   2        0.00        0.08      0.18 o 
  -4  -6   2        5.44        5.18      0.31 o 
  -3  -6   2       29.24       29.24      1.15 o 
  -2  -6   2       15.91       16.37      0.27 o 
  -1  -6   2       35.32       35.12      0.48 o 
   0  -6   2      275.12      262.95      2.14 o 
   1  -6   2        0.99        0.10      0.16 o 
   2  -6   2        2.04        0.18      0.21 o 
   3  -6   2       69.32       69.94      0.72 o 
   4  -6   2       19.08       24.42      0.60 o 
   5  -6   2        1.18        2.32      0.42 o 
   6  -6   2       24.84       29.92      0.83 o 
   7  -6   2        3.74        4.63      0.58 o 
   8  -6   2        3.52        3.36      0.56 o 
  -8  -5   2       27.16       31.55      0.77 o 
  -7  -5   2        0.65        0.74      0.24 o 
  -6  -5   2        1.08        0.78      0.21 o 
  -5  -5   2        2.44        2.68      0.15 o 
  -4  -5   2       51.19       49.86      1.09 o 
  -3  -5   2       40.57       41.61      1.26 o 
  -2  -5   2      169.39      182.32      2.05 o 
  -1  -5   2      214.31      236.49      1.87 o 
   0  -5   2      103.83       95.19      1.07 o 
   1  -5   2       95.82       81.97      0.63 o 
   2  -5   2       31.68       48.46      0.54 o 
   3  -5   2        2.83        0.12      0.19 o 
   4  -5   2       14.44       11.95      0.38 o 
   5  -5   2       63.73       71.90      1.17 o 
   6  -5   2       98.11      107.40      1.20 o 
   7  -5   2       18.90       20.60      1.26 o 
   8  -5   2        3.62        3.02      0.94 o 
   9  -5   2        0.41        0.14      0.73 o 
  -9  -4   2        0.26        0.46      0.37 o 
  -8  -4   2       26.51       25.00      0.54 o 
  -7  -4   2        5.23        4.44      0.28 o 
  -6  -4   2        0.61        0.28      0.23 o 
  -5  -4   2       70.64       72.33      0.57 o 
  -4  -4   2        7.40        5.81      0.39 o 
  -3  -4   2       42.99       33.32      0.65 o 
  -2  -4   2      189.28      156.53      1.76 o 
  -1  -4   2      176.80      172.12      1.38 o 
   0  -4   2       27.23       26.52      0.26 o 
   1  -4   2       89.36       99.28      0.62 o 
   2  -4   2        4.99        0.91      0.18 o 
   3  -4   2       28.63       19.27      0.37 o 
   4  -4   2       87.48       82.00      0.80 o 
   5  -4   2       34.81       35.25      0.46 o 
   6  -4   2      111.50      114.94      1.35 o 
   7  -4   2        0.04       -0.29      0.41 o 
   8  -4   2        6.41        6.11      0.66 o 
   9  -4   2        5.20        4.83      0.67 o 
  -9  -3   2        2.74        2.70      0.40 o 
  -8  -3   2        5.05        4.31      0.32 o 
  -7  -3   2       36.46       31.57      0.67 o 
  -6  -3   2        0.07        0.60      0.20 o 
  -5  -3   2        3.84        6.44      0.27 o 
  -4  -3   2      237.85      239.51      1.52 o 
  -3  -3   2       36.06       37.18      0.46 o 
  -2  -3   2       54.43       50.25      0.66 o 
  -1  -3   2      100.70      108.27      1.50 o 
   0  -3   2      478.66      512.27      2.79 o 
   1  -3   2      481.67      458.75      2.54 o 
   2  -3   2      197.98      190.29      1.19 o 
   3  -3   2        5.04        5.79      0.20 o 
   4  -3   2       52.34       50.37      0.44 o 
   5  -3   2        0.48        0.24      0.16 o 
   6  -3   2        0.06       -0.24      0.24 o 
   7  -3   2        0.09       -0.28      0.28 o 
   8  -3   2        6.87        6.16      0.47 o 
   9  -3   2       26.24       28.30      1.06 o 
  -9  -2   2        1.57        1.71      0.30 o 
  -8  -2   2        0.43        0.52      0.30 o 
  -7  -2   2       39.53       44.81      0.58 o 
  -6  -2   2       35.15       36.21      0.40 o 
  -5  -2   2      125.25      128.91      0.81 o 
  -4  -2   2       38.39       30.73      0.26 o 
  -3  -2   2        7.60        4.62      0.22 o 
  -2  -2   2        5.63        2.92      0.19 o 
  -1  -2   2     1077.02     1047.74     10.03 o 
   0  -2   2     2629.15     2571.91     12.58 o 
   1  -2   2      253.04      237.31      1.27 o 
   2  -2   2       32.43       29.65      0.30 o 
   3  -2   2       12.06        8.94      0.19 o 
   4  -2   2       15.38       14.95      0.27 o 
   5  -2   2      108.14      112.95      1.12 o 
   6  -2   2      118.01      118.13      1.10 o 
   7  -2   2        7.14        5.46      0.74 o 
   8  -2   2       31.37       31.35      0.77 o 
   9  -2   2        3.51        4.38      0.50 o 
  -9  -1   2       49.62       54.03      0.94 o 
  -8  -1   2        1.74        1.81      0.24 o 
  -7  -1   2        1.04        0.89      0.22 o 
  -6  -1   2      200.01      204.46      1.47 o 
  -5  -1   2      208.95      188.58      1.14 o 
  -4  -1   2        0.27        1.43      0.11 o 
  -3  -1   2       22.05       18.63      0.19 o 
  -2  -1   2      200.27      227.11      1.31 o 
  -1  -1   2        5.57        1.96      0.14 o 
   0  -1   2      801.15      798.95      4.15 o 
   1  -1   2     1726.49     1684.92      8.88 o 
   2  -1   2       42.19       49.50      0.37 o 
   3  -1   2      169.46      184.81      1.13 o 
   4  -1   2      604.92      603.03      3.78 o 
   5  -1   2      100.65      103.83      0.96 o 
   6  -1   2        3.99        3.40      0.26 o 
   7  -1   2       63.51       64.90      1.37 o 
   8  -1   2       31.06       29.39      0.88 o 
   9  -1   2        3.65        3.49      0.81 o 
 -10   0   2        0.05       -0.50      0.50 o 
  -9   0   2        6.49        4.97      0.41 o 
  -8   0   2        3.91        2.79      0.30 o 
  -7   0   2        3.32        3.91      0.30 o 
  -6   0   2       43.40       41.06      0.40 o 
  -5   0   2       53.76       46.65      0.34 o 
  -4   0   2        0.75        2.00      0.09 o 
  -3   0   2      571.54      580.80      3.10 o 
  -2   0   2     1125.20     1061.90      4.75 o 
  -1   0   2      978.33      994.73      5.89 o 
   0   0   2        9.37       10.28      0.17 o 
   1   0   2      658.72      643.37      3.13 o 
   2   0   2       65.01       70.51      0.43 o 
   3   0   2       12.64       10.89      0.19 o 
   4   0   2       55.86       53.78      0.47 o 
   5   0   2       17.30       24.17      0.39 o 
   6   0   2       44.72       43.72      0.67 o 
   7   0   2       11.71       11.40      0.53 o 
   8   0   2       13.02       10.45      0.56 o 
   9   0   2       12.60       11.89      0.75 o 
 -10   1   2        4.81        5.12      0.62 o 
  -9   1   2        3.78        3.09      0.40 o 
  -8   1   2        8.49        6.63      0.34 o 
  -7   1   2        4.23        2.75      0.25 o 
  -6   1   2       16.00       16.94      0.36 o 
  -5   1   2        4.54        6.69      0.17 o 
  -4   1   2      399.33      406.84      2.18 o 
  -3   1   2      134.45      146.90      0.75 o 
  -2   1   2     2808.18     2926.07     15.40 o 
  -1   1   2       19.72       15.70      0.19 o 
   0   1   2      110.50      115.69      0.79 o 
   1   1   2      320.26      316.81      1.51 o 
   2   1   2     1243.43     1267.79      6.24 o 
   3   1   2       37.33       36.23      0.30 o 
   4   1   2       21.01       22.27      0.29 o 
   5   1   2       32.67       26.91      0.36 o 
   6   1   2      101.98       99.59      0.95 o 
   7   1   2        1.81        1.35      0.35 o 
   8   1   2        8.53        7.79      0.48 o 
 -10   2   2        1.36        0.21      0.68 o 
  -9   2   2        3.56        4.16      0.39 o 
  -8   2   2        5.89        3.95      0.38 o 
  -7   2   2       12.56        9.30      0.29 o 
  -6   2   2       74.39       74.49      0.69 o 
  -5   2   2      202.41      216.64      1.68 o 
  -4   2   2       12.98       16.11      0.28 o 
  -3   2   2      117.26      101.05      0.71 o 
  -2   2   2     2030.49     2141.44     13.45 o 
  -1   2   2      144.45      134.22      1.18 o 
   0   2   2      284.80      303.47      1.93 o 
   1   2   2      119.34      109.42      0.76 o 
   2   2   2      489.10      484.30      2.52 o 
   3   2   2        3.26        2.89      0.12 o 
   4   2   2        9.90       10.80      0.21 o 
   5   2   2       55.60       49.84      0.46 o 
   6   2   2       45.53       43.89      0.58 o 
   7   2   2       24.56       26.55      0.58 o 
   8   2   2       10.36        9.32      0.62 o 
 -10   3   2        0.17        0.47      0.73 o 
  -9   3   2        0.40        0.28      0.35 o 
  -8   3   2        0.68        0.81      0.36 o 
  -7   3   2        1.17        1.53      0.24 o 
  -6   3   2      110.34      118.40      1.17 o 
  -5   3   2       10.14        8.27      0.26 o 
  -4   3   2      862.25      918.58      7.16 o 
  -3   3   2       53.87       59.39      0.48 o 
  -2   3   2      242.37      257.10      1.67 o 
  -1   3   2      142.17      137.63      0.99 o 
   0   3   2      256.65      227.57      1.39 o 
   1   3   2      367.96      383.09      2.08 o 
   2   3   2       87.84       90.10      0.57 o 
   3   3   2       46.85       40.42      0.31 o 
   4   3   2       59.48       52.56      0.63 o 
   5   3   2        9.61       11.07      0.33 o 
   6   3   2       32.63       31.29      0.84 o 
   7   3   2       57.31       60.48      0.92 o 
   8   3   2        3.55        3.47      0.47 o 
 -10   4   2        6.08        4.82      0.84 o 
  -9   4   2        8.43        8.53      0.73 o 
  -8   4   2       29.96       27.93      0.58 o 
  -7   4   2       17.54       19.85      0.50 o 
  -6   4   2        2.32        0.64      0.35 o 
  -5   4   2        6.02        4.12      0.24 o 
  -4   4   2      946.54      972.28      9.39 o 
  -3   4   2       52.43       53.65      0.56 o 
  -2   4   2        3.93        1.87      0.16 o 
  -1   4   2       12.72       11.11      0.29 o 
   0   4   2      989.86     1014.41      5.95 o 
   1   4   2        0.97        1.62      0.15 o 
   2   4   2      111.92      111.25      1.02 o 
   3   4   2       43.17       41.21      0.52 o 
   4   4   2        9.61        9.65      0.32 o 
   5   4   2      113.23      116.73      1.25 o 
   6   4   2       20.17       20.52      0.45 o 
   7   4   2        1.89        0.86      0.40 o 
 -10   5   2        0.01        0.10      0.73 o 
  -9   5   2        0.26       -0.10      0.68 o 
  -8   5   2        8.47        7.48      0.42 o 
  -7   5   2        5.78        6.03      0.44 o 
  -6   5   2      207.20      208.44      3.66 o 
  -5   5   2       41.53       44.68      0.64 o 
  -4   5   2       46.68       42.46      0.61 o 
  -3   5   2       49.53       42.47      0.52 o 
  -2   5   2        2.94        2.52      0.33 o 
  -1   5   2      346.75      381.70      2.71 o 
   0   5   2      169.35      200.47      1.35 o 
   1   5   2      122.73      123.80      0.83 o 
   2   5   2        0.81       -0.08      0.18 o 
   3   5   2      160.58      165.01      1.76 o 
   4   5   2        0.80        0.67      0.24 o 
   5   5   2       58.73       58.12      0.98 o 
   6   5   2        8.90        8.11      0.40 o 
   7   5   2        6.20        5.34      0.53 o 
  -9   6   2        0.45       -0.68      0.68 o 
  -8   6   2        5.61        3.59      0.52 o 
  -7   6   2       13.57       13.62      0.68 o 
  -6   6   2      311.34      318.26      3.13 o 
  -5   6   2       12.99       13.27      0.45 o 
  -4   6   2       15.23       15.68      0.43 o 
  -3   6   2        6.04        5.53      0.26 o 
  -2   6   2      767.35      762.06      6.47 o 
  -1   6   2        0.27        0.47      0.25 o 
   0   6   2       84.33       92.96      0.79 o 
   1   6   2       56.06       57.35      0.48 o 
   2   6   2        0.58        1.58      0.24 o 
   3   6   2       37.63       35.29      0.56 o 
   4   6   2      137.30      126.83      1.60 o 
   5   6   2        7.00        5.33      0.41 o 
   6   6   2        2.47        1.83      0.35 o 
   7   6   2        7.02        5.82      0.53 o 
  -9   7   2        0.19        1.15      0.73 o 
  -8   7   2        4.36        3.49      0.54 o 
  -7   7   2        1.48        0.27      0.46 o 
  -6   7   2        0.12        0.48      0.50 o 
  -5   7   2        9.56       10.34      0.57 o 
  -4   7   2        7.38        8.79      0.32 o 
  -3   7   2      131.55      140.06      1.20 o 
  -2   7   2      243.37      260.80      2.51 o 
  -1   7   2       67.51       63.66      0.81 o 
   0   7   2        2.07        2.54      0.35 o 
   1   7   2      171.88      162.99      1.99 o 
   2   7   2        0.29        0.40      0.26 o 
   3   7   2       65.46       59.82      0.92 o 
   4   7   2       12.86       10.34      0.58 o 
   5   7   2        0.05        0.23      0.36 o 
   6   7   2        0.01       -0.20      0.44 o 
  -9   8   2        7.40        6.18      0.89 o 
  -8   8   2       38.83       38.02      0.98 o 
  -7   8   2        0.43        0.42      0.48 o 
  -6   8   2        0.00       -0.16      0.55 o 
  -5   8   2        6.51        5.01      0.48 o 
  -4   8   2       58.51       57.94      0.93 o 
  -3   8   2        3.97        5.32      0.41 o 
  -2   8   2       32.71       33.82      0.62 o 
  -1   8   2       26.88       25.06      0.54 o 
   0   8   2       12.73       10.98      0.40 o 
   1   8   2        5.92        5.11      0.34 o 
   2   8   2      128.87      113.01      1.47 o 
   3   8   2        3.41        4.80      0.56 o 
   4   8   2        1.32        1.74      0.38 o 
   5   8   2        0.01       -0.34      0.42 o 
  -8   9   2        9.43        9.49      0.67 o 
  -7   9   2        0.78        0.83      0.50 o 
  -6   9   2        0.28        0.09      0.84 o 
  -5   9   2        9.39        9.03      0.55 o 
  -4   9   2       32.40       29.06      0.79 o 
  -3   9   2        6.92        5.74      0.38 o 
  -2   9   2       18.81       14.39      0.51 o 
  -1   9   2       14.68       14.45      0.49 o 
   0   9   2        0.00       -0.16      0.54 o 
   1   9   2       73.87       66.78      0.95 o 
   2   9   2       50.32       44.63      2.20 o 
   3   9   2        0.03        0.35      0.37 o 
   4   9   2        0.07        1.28      0.46 o 
   5   9   2       36.80       42.08      1.36 o 
  -8  10   2        3.41        4.93      0.61 o 
  -7  10   2        3.63        3.34      0.57 o 
  -6  10   2        3.17        2.82      0.54 o 
  -5  10   2        0.60        0.24      0.60 o 
  -4  10   2        1.69        0.96      0.42 o 
  -3  10   2        0.02        0.26      0.35 o 
  -2  10   2        0.46        0.10      0.68 o 
  -1  10   2        8.17        7.18      0.66 o 
   0  10   2       47.50       45.25      1.44 o 
   1  10   2        0.25        0.51      0.44 o 
   2  10   2        2.26        2.06      0.41 o 
   3  10   2        0.00        0.32      0.44 o 
   4  10   2       12.74       16.61      1.10 o 
  -7  11   2        1.25        1.10      0.55 o 
  -6  11   2        1.47        0.42      0.68 o 
  -5  11   2        3.49        3.97      0.53 o 
  -4  11   2       23.89       23.63      1.21 o 
  -3  11   2        0.31       -0.68      0.68 o 
  -2  11   2        3.77        2.25      0.79 o 
  -1  11   2       34.93       33.22      1.26 o 
   0  11   2        8.80        6.60      0.79 o 
   1  11   2        1.79        0.31      0.63 o 
   2  11   2        2.21        1.21      0.68 o 
   3  11   2       16.49       18.71      1.10 o 
  -6  12   2        1.63        0.68      0.84 o 
  -5  12   2        1.38        0.68      0.79 o 
  -4  12   2        3.09        5.55      0.89 o 
  -3  12   2        0.01       -0.37      0.79 o 
  -2  12   2       16.03       15.14      1.10 o 
  -1  12   2        0.61        0.79      0.73 o 
   0  12   2        0.60        0.68      0.73 o 
   1  12   2        0.53       -0.58      0.68 o 
  -4  13   2       11.31       10.53      1.05 o 
  -3  13   2        5.16        3.41      0.84 o 
  -2  13   2        3.47        4.40      0.84 o 
  -1  13   2        3.50        1.94      0.84 o 
  -1 -13   3        1.34        1.34      0.54 o 
   0 -13   3       12.40       13.36      0.74 o 
   1 -13   3        2.96        5.04      0.61 o 
   2 -13   3        8.98        8.18      0.94 o 
   3 -13   3        0.10       -0.37      0.79 o 
  -3 -12   3       34.24       36.37      1.36 o 
  -2 -12   3        2.60        3.40      0.88 o 
  -1 -12   3        4.40        7.59      0.46 o 
   0 -12   3        1.77        0.53      0.40 o 
   1 -12   3        0.05       -0.39      0.48 o 
   2 -12   3       58.91       58.98      1.26 o 
   3 -12   3       47.64       51.20      1.62 o 
   4 -12   3        0.36        0.37      0.79 o 
   5 -12   3        2.22        1.73      0.89 o 
  -4 -11   3       14.32       23.42      1.05 o 
  -3 -11   3        0.94        0.35      0.39 o 
  -2 -11   3        0.09       -0.39      0.39 o 
  -1 -11   3       10.31        6.91      0.41 o 
   0 -11   3        6.07        3.76      0.42 o 
   1 -11   3        0.09        0.39      0.60 o 
   2 -11   3       24.08       23.08      1.73 o 
   3 -11   3       34.30       32.96      1.36 o 
   4 -11   3        5.03        4.04      0.79 o 
   5 -11   3        3.91        3.67      0.84 o 
   6 -11   3        8.89       11.48      1.10 o 
  -5 -10   3       60.67       64.98      1.47 o 
  -4 -10   3        0.50        0.05      0.44 o 
  -3 -10   3        0.52        0.10      0.35 o 
  -2 -10   3        0.01       -0.15      0.35 o 
  -1 -10   3       75.83       74.56      1.55 o 
   0 -10   3      171.46      174.49      1.88 o 
   1 -10   3      153.80      156.42      1.78 o 
   2 -10   3        8.59       10.43      0.50 o 
   3 -10   3        2.51        3.14      1.13 o 
   4 -10   3       10.26        9.84      0.57 o 
   5 -10   3        5.55        5.93      0.57 o 
   6 -10   3        0.06        1.13      0.73 o 
   7 -10   3        0.05        0.26      0.57 o 
  -6  -9   3        9.59       12.63      0.73 o 
  -5  -9   3       24.96       25.73      0.74 o 
  -4  -9   3       31.03       28.56      0.55 o 
  -3  -9   3        9.28        8.11      0.38 o 
  -2  -9   3        3.82        2.85      0.40 o 
  -1  -9   3       35.92       31.11      0.60 o 
   0  -9   3       34.19       30.59      0.67 o 
   1  -9   3      115.47      123.50      1.44 o 
   2  -9   3        4.99        3.19      0.30 o 
   3  -9   3        6.74        5.72      0.42 o 
   4  -9   3        5.95        5.68      0.51 o 
   5  -9   3        3.78        1.58      0.48 o 
   6  -9   3        7.50        8.33      0.63 o 
   7  -9   3        4.33        5.46      0.63 o 
  -7  -8   3       18.65       27.55      0.65 o 
  -6  -8   3       10.64        7.73      0.51 o 
  -5  -8   3        1.98        2.99      0.34 o 
  -4  -8   3        6.28        7.81      0.32 o 
  -3  -8   3      135.57      148.65      1.56 o 
  -2  -8   3      491.61      470.58      4.22 o 
  -1  -8   3      915.39      915.12      7.11 o 
   0  -8   3        8.79        5.69      0.29 o 
   1  -8   3       28.18       30.46      0.48 o 
   2  -8   3       22.58       25.03      0.64 o 
   3  -8   3        0.36       -0.10      0.27 o 
   4  -8   3       23.84       26.52      1.09 o 
   5  -8   3       10.82       10.13      0.61 o 
   6  -8   3        0.10       -0.46      0.46 o 
   7  -8   3        1.96        0.70      0.54 o 
   8  -8   3        0.59       -0.14      0.57 o 
  -7  -7   3       12.31       15.83      0.50 o 
  -6  -7   3        0.35        0.28      0.24 o 
  -5  -7   3       13.00       14.41      1.10 o 
  -4  -7   3       55.68       56.02      1.22 o 
  -3  -7   3        1.56        3.05      0.16 o 
  -2  -7   3       19.13       16.39      0.72 o 
  -1  -7   3       18.92       18.11      0.35 o 
   0  -7   3      110.75      121.65      1.01 o 
   1  -7   3        0.72       -0.16      0.21 o 
   2  -7   3        0.79        0.86      0.24 o 
   3  -7   3       35.48       37.49      0.60 o 
   4  -7   3       14.10       13.75      0.53 o 
   5  -7   3        0.34        0.38      0.42 o 
   6  -7   3        4.67        6.16      0.55 o 
   7  -7   3        6.89        6.40      0.59 o 
   8  -7   3        3.74        2.12      0.59 o 
  -8  -6   3        3.37        3.56      0.42 o 
  -7  -6   3        2.53        2.75      0.32 o 
  -6  -6   3       67.32       62.69      0.66 o 
  -5  -6   3        1.67        2.96      0.54 o 
  -4  -6   3      603.77      589.58     11.19 o 
  -3  -6   3      706.62      682.51     12.32 o 
  -2  -6   3      760.38      709.63      6.23 o 
  -1  -6   3        0.47        1.15      0.15 o 
   0  -6   3       71.95       81.48      0.62 o 
   1  -6   3        4.11        5.08      0.18 o 
   2  -6   3      499.82      520.97      4.17 o 
   3  -6   3        1.87        2.64      0.33 o 
   4  -6   3        0.33        1.17      0.26 o 
   5  -6   3        0.06        0.73      0.41 o 
   6  -6   3        3.38        2.63      0.48 o 
   7  -6   3       10.50        8.10      0.79 o 
   8  -6   3        0.11        0.00      0.66 o 
  -8  -5   3        4.62        3.02      0.36 o 
  -7  -5   3        0.21        0.25      0.22 o 
  -6  -5   3       34.56       32.35      0.58 o 
  -5  -5   3      136.38      135.59      1.81 o 
  -4  -5   3        2.03        2.97      0.44 o 
  -3  -5   3       22.29       21.64      1.00 o 
  -2  -5   3      246.28      241.29      3.17 o 
  -1  -5   3      921.97      933.97      9.71 o 
   0  -5   3       53.91       80.43      0.55 o 
   1  -5   3       11.98       16.98      0.29 o 
   2  -5   3      171.34      162.56      1.30 o 
   3  -5   3      124.47      129.23      1.11 o 
   4  -5   3       10.04        9.08      0.31 o 
   5  -5   3       22.27       22.57      0.42 o 
   6  -5   3       36.75       33.26      1.15 o 
   7  -5   3        2.07        1.57      0.48 o 
   8  -5   3        2.50        2.78      0.73 o 
  -9  -4   3        0.28        0.76      0.50 o 
  -8  -4   3       21.96       24.59      0.54 o 
  -7  -4   3       15.47       15.82      0.40 o 
  -6  -4   3       84.51       81.09      0.78 o 
  -5  -4   3       41.34       40.37      0.45 o 
  -4  -4   3      294.20      262.76      2.50 o 
  -3  -4   3      587.17      628.72      6.36 o 
  -2  -4   3      259.58      259.73      3.64 o 
  -1  -4   3      296.43      264.54      1.77 o 
   0  -4   3     1526.43     1618.02      8.75 o 
   1  -4   3       15.70       11.26      0.26 o 
   2  -4   3      414.63      424.77      2.60 o 
   3  -4   3       25.01       29.59      0.40 o 
   4  -4   3        0.43        0.14      0.17 o 
   5  -4   3       41.43       41.22      0.59 o 
   6  -4   3        1.55        1.03      0.35 o 
   7  -4   3        7.31        6.53      0.77 o 
   8  -4   3        0.23       -0.53      0.94 o 
  -9  -3   3        3.17        2.43      0.30 o 
  -8  -3   3       20.76       22.38      0.50 o 
  -7  -3   3       10.90       13.78      0.37 o 
  -6  -3   3       65.48       59.75      0.56 o 
  -5  -3   3       17.39       20.08      0.25 o 
  -4  -3   3        5.91        3.53      0.25 o 
  -3  -3   3       82.83       83.04      0.75 o 
  -2  -3   3      132.30      134.48      1.47 o 
  -1  -3   3      107.19      110.02      0.71 o 
   0  -3   3      169.41      150.68      0.93 o 
   1  -3   3       59.98       70.23      0.43 o 
   2  -3   3      494.64      490.81      2.97 o 
   3  -3   3        5.66        7.47      0.22 o 
   4  -3   3      359.84      392.58      4.91 o 
   5  -3   3        2.28        2.08      0.28 o 
   6  -3   3        2.15        1.46      0.34 o 
   7  -3   3        4.36        4.22      0.36 o 
   8  -3   3        3.05        3.96      0.48 o 
  -9  -2   3        2.70        1.68      0.34 o 
  -8  -2   3       64.41       61.12      0.63 o 
  -7  -2   3       20.86       17.72      0.38 o 
  -6  -2   3        1.92        2.09      0.17 o 
  -5  -2   3      258.79      251.56      1.45 o 
  -4  -2   3        3.48        5.63      0.13 o 
  -3  -2   3      278.72      273.41      2.02 o 
  -2  -2   3      897.93     1002.73      8.80 o 
  -1  -2   3        9.11       14.53      0.18 o 
   0  -2   3      265.00      282.12      1.48 o 
   1  -2   3      464.65      462.70      2.57 o 
   2  -2   3        0.91        2.11      0.13 o 
   3  -2   3       36.95       38.08      0.41 o 
   4  -2   3       99.92       97.92      1.17 o 
   5  -2   3        3.54        3.26      0.29 o 
   6  -2   3       25.87       24.32      0.55 o 
   7  -2   3       20.65       24.50      0.66 o 
   8  -2   3      103.28      106.79      1.46 o 
 -10  -1   3       19.82       20.74      0.86 o 
  -9  -1   3       24.68       24.30      0.57 o 
  -8  -1   3       10.42       11.94      0.39 o 
  -7  -1   3       11.27        8.82      0.39 o 
  -6  -1   3       10.55       11.51      0.25 o 
  -5  -1   3      238.52      216.83      1.20 o 
  -4  -1   3       77.86       81.07      0.52 o 
  -3  -1   3      291.03      293.63      1.65 o 
  -2  -1   3      147.53      166.17      1.02 o 
  -1  -1   3     3140.67     3179.81     16.77 o 
   0  -1   3        0.06        0.00      0.11 o 
   1  -1   3     1835.02     1885.81     12.87 o 
   2  -1   3     1390.66     1507.60      7.89 o 
   3  -1   3       21.37       15.48      0.51 o 
   4  -1   3      207.76      200.29      1.47 o 
   5  -1   3       51.46       46.37      0.80 o 
   6  -1   3       15.07       13.81      0.64 o 
   7  -1   3        3.84        4.26      0.71 o 
   8  -1   3       11.53       10.09      0.76 o 
 -10   0   3       12.94       12.66      0.79 o 
  -9   0   3        0.28        0.01      0.31 o 
  -8   0   3        0.25        0.19      0.28 o 
  -7   0   3      139.48      134.28      1.13 o 
  -6   0   3        0.36        0.99      0.16 o 
  -5   0   3       24.74       23.09      0.29 o 
  -4   0   3      826.78      793.41      4.07 o 
  -3   0   3       63.90       67.73      0.40 o 
  -2   0   3     1233.77     1209.84      5.96 o 
  -1   0   3      871.25      899.48      5.41 o 
   0   0   3     3408.27     3326.28     17.51 o 
   1   0   3      859.46      842.56      4.28 o 
   2   0   3      226.03      252.92      1.29 o 
   3   0   3      274.68      253.78      1.47 o 
   4   0   3      136.12      137.01      0.98 o 
   5   0   3      334.47      334.70      2.39 o 
   6   0   3      352.02      359.07      2.58 o 
   7   0   3        3.05        3.47      0.45 o 
   8   0   3       18.21       19.09      0.91 o 
 -10   1   3        5.19        4.23      0.58 o 
  -9   1   3        0.03       -0.32      0.35 o 
  -8   1   3       20.57       20.65      0.67 o 
  -7   1   3        0.75        0.62      0.23 o 
  -6   1   3        7.00        4.66      0.18 o 
  -5   1   3       18.80       26.43      0.28 o 
  -4   1   3      276.52      244.20      1.43 o 
  -3   1   3     1089.47     1073.44      5.99 o 
  -2   1   3       31.81       27.73      0.25 o 
  -1   1   3       74.34       71.52      0.51 o 
   0   1   3       36.93       29.73      0.31 o 
   1   1   3       50.45       47.95      0.33 o 
   2   1   3       28.87       36.29      0.31 o 
   3   1   3      166.19      162.23      1.05 o 
   4   1   3       15.18       18.39      0.32 o 
   5   1   3      140.09      146.97      1.07 o 
   6   1   3      113.52      109.90      1.04 o 
   7   1   3        6.97        5.77      0.43 o 
   8   1   3        3.58        4.17      0.60 o 
 -10   2   3        2.12        0.99      0.57 o 
  -9   2   3       26.54       26.67      0.89 o 
  -8   2   3       22.05       22.55      0.52 o 
  -7   2   3        0.68        0.56      0.21 o 
  -6   2   3        2.90        2.67      0.20 o 
  -5   2   3      431.03      436.96      2.98 o 
  -4   2   3      690.13      748.13      4.52 o 
  -3   2   3      142.56      157.27      0.95 o 
  -2   2   3      589.96      612.34      3.62 o 
  -1   2   3        2.45        1.47      0.20 o 
   0   2   3       78.65       73.58      0.54 o 
   1   2   3      175.23      179.60      1.09 o 
   2   2   3      153.60      163.97      1.05 o 
   3   2   3       10.90       12.76      0.24 o 
   4   2   3       87.24       85.23      0.66 o 
   5   2   3       30.44       30.01      0.38 o 
   6   2   3       32.20       33.10      0.55 o 
   7   2   3        0.47        0.40      0.36 o 
   8   2   3        0.34        0.00      0.46 o 
 -10   3   3        5.46        6.34      0.84 o 
  -9   3   3        5.19        3.84      0.39 o 
  -8   3   3       10.58        8.67      0.47 o 
  -7   3   3       78.81       80.42      0.77 o 
  -6   3   3       13.65       15.53      0.37 o 
  -5   3   3       47.18       37.57      0.54 o 
  -4   3   3      258.34      270.12      2.23 o 
  -3   3   3      102.90      111.02      0.84 o 
  -2   3   3      752.69      770.24      4.83 o 
  -1   3   3      422.81      405.92      2.60 o 
   0   3   3      481.53      462.10      2.94 o 
   1   3   3       40.46       53.08      0.39 o 
   2   3   3      352.18      317.64      2.06 o 
   3   3   3        2.15        1.56      0.17 o 
   4   3   3       77.76       75.39      0.61 o 
   5   3   3        0.95        1.38      0.23 o 
   6   3   3        1.51        1.54      0.28 o 
   7   3   3        4.62        5.27      0.42 o 
 -10   4   3        4.12        3.14      0.79 o 
  -9   4   3        1.32        1.15      0.48 o 
  -8   4   3        0.37        0.12      0.30 o 
  -7   4   3       35.37       32.58      0.61 o 
  -6   4   3      350.34      363.52      3.45 o 
  -5   4   3      203.23      207.91      1.82 o 
  -4   4   3      750.81      756.90      5.38 o 
  -3   4   3       98.04       94.74      0.93 o 
  -2   4   3      606.29      645.99      5.07 o 
  -1   4   3      159.33      167.49      1.28 o 
   0   4   3      623.98      666.39      4.62 o 
   1   4   3      122.69      137.29      1.03 o 
   2   4   3      266.18      245.12      1.87 o 
   3   4   3       18.15       18.75      0.35 o 
   4   4   3        0.10        0.46      0.25 o 
   5   4   3        3.79        4.12      0.30 o 
   6   4   3        4.66        4.28      0.50 o 
   7   4   3        2.25        2.83      0.53 o 
 -10   5   3        3.28        3.46      0.79 o 
  -9   5   3        9.36        9.35      0.57 o 
  -8   5   3        0.37        0.65      0.42 o 
  -7   5   3       11.27       13.25      0.60 o 
  -6   5   3      196.92      211.16      3.76 o 
  -5   5   3      106.06      122.45      1.21 o 
  -4   5   3       16.13       16.26      0.42 o 
  -3   5   3        0.71        0.52      0.29 o 
  -2   5   3       37.96       32.37      0.50 o 
  -1   5   3       15.63       13.59      0.36 o 
   0   5   3       50.78       40.85      0.49 o 
   1   5   3        0.05       -0.17      0.17 o 
   2   5   3      297.80      295.75      3.04 o 
   3   5   3       19.39       19.75      0.88 o 
   4   5   3        5.54        4.84      0.39 o 
   5   5   3        1.42        3.06      0.31 o 
   6   5   3       21.09       21.40      0.93 o 
   7   5   3        7.47        8.02      0.63 o 
  -9   6   3        8.55        7.54      0.59 o 
  -8   6   3       33.75       28.35      1.26 o 
  -7   6   3        7.97        6.29      0.50 o 
  -6   6   3      188.72      195.57      2.47 o 
  -5   6   3        7.63        9.31      0.37 o 
  -4   6   3      119.44      133.68      1.29 o 
  -3   6   3        9.69        8.93      0.33 o 
  -2   6   3      548.25      575.78      4.59 o 
  -1   6   3      152.65      157.01      2.31 o 
   0   6   3        9.77       11.37      0.30 o 
   1   6   3        3.86        2.29      0.35 o 
   2   6   3        0.54        0.29      0.15 o 
   3   6   3       10.19        6.11      0.38 o 
   4   6   3        5.21        7.58      0.45 o 
   5   6   3        0.12        0.62      0.37 o 
   6   6   3        2.21        3.67      0.68 o 
  -9   7   3        0.56        0.26      0.73 o 
  -8   7   3       41.82       37.84      0.96 o 
  -7   7   3       39.35       38.61      0.94 o 
  -6   7   3        0.52        1.23      0.44 o 
  -5   7   3        5.99        4.84      0.46 o 
  -4   7   3       14.52       14.97      0.43 o 
  -3   7   3       21.32       23.14      0.51 o 
  -2   7   3        0.99        0.35      0.28 o 
  -1   7   3       16.11       11.08      0.59 o 
   0   7   3       20.74       20.04      0.39 o 
   1   7   3        0.00       -0.10      0.21 o 
   2   7   3      137.64      130.38      1.54 o 
   3   7   3        8.59        7.20      0.44 o 
   4   7   3        3.60        3.16      0.41 o 
   5   7   3       30.19       29.02      0.87 o 
   6   7   3        1.07        2.36      0.68 o 
  -9   8   3        1.23       -0.10      0.73 o 
  -8   8   3       29.13       24.47      0.87 o 
  -7   8   3        1.78        0.76      0.48 o 
  -6   8   3       20.45       20.91      0.76 o 
  -5   8   3        9.16        8.37      0.63 o 
  -4   8   3      149.42      150.72      1.90 o 
  -3   8   3       51.18       49.47      0.82 o 
  -2   8   3       29.47       26.44      0.61 o 
  -1   8   3       57.12       57.85      0.82 o 
   0   8   3        4.23        4.04      0.32 o 
   1   8   3        4.15        6.01      0.46 o 
   2   8   3        0.00        0.70      0.39 o 
   3   8   3       31.30       32.14      0.76 o 
   4   8   3       10.82       12.52      0.58 o 
   5   8   3        2.71        2.93      0.73 o 
  -8   9   3        0.02        0.39      0.52 o 
  -7   9   3        1.34        1.29      0.50 o 
  -6   9   3        1.76        2.81      0.50 o 
  -5   9   3       23.07       23.12      1.44 o 
  -4   9   3        2.45        2.51      0.45 o 
  -3   9   3        1.71        1.90      0.44 o 
  -2   9   3        3.23        3.41      0.44 o 
  -1   9   3       23.56       25.02      0.50 o 
   0   9   3      227.03      220.63      4.53 o 
   1   9   3       17.24       15.64      1.05 o 
   2   9   3       14.51       12.77      0.63 o 
   3   9   3        4.52        3.09      0.44 o 
   4   9   3        9.68        9.69      0.84 o 
  -8  10   3        2.13        2.65      0.57 o 
  -7  10   3        2.02        2.55      0.55 o 
  -6  10   3       25.30       25.21      0.85 o 
  -5  10   3        2.98        2.40      0.68 o 
  -4  10   3        1.17        0.38      0.45 o 
  -3  10   3        6.51        5.43      0.86 o 
  -2  10   3        3.04        2.04      0.68 o 
  -1  10   3        0.63        1.10      0.63 o 
   0  10   3        9.49        6.13      0.73 o 
   1  10   3       23.39       22.17      1.10 o 
   2  10   3       12.21       14.15      1.73 o 
   3  10   3        4.98        6.45      0.84 o 
  -7  11   3        7.36        7.44      0.66 o 
  -6  11   3        4.29        3.00      0.57 o 
  -5  11   3        1.59        0.23      0.49 o 
  -4  11   3        3.40        3.35      0.79 o 
  -3  11   3        4.02        3.04      0.79 o 
  -2  11   3       51.32       52.09      1.57 o 
  -1  11   3       19.64       17.03      1.15 o 
   0  11   3       32.50       29.35      1.26 o 
   1  11   3        9.62        8.80      0.84 o 
   2  11   3       19.99       22.95      1.15 o 
  -6  12   3        3.26        3.35      0.94 o 
  -5  12   3        1.21        0.42      0.79 o 
  -4  12   3        4.06        3.56      0.84 o 
  -3  12   3        0.04        0.68      0.79 o 
  -2  12   3        0.21       -0.73      0.73 o 
  -1  12   3        8.45        8.33      0.89 o 
   0  12   3        0.01        0.52      0.73 o 
   0 -13   4        5.03        3.40      0.57 o 
   1 -13   4        5.07        5.60      0.60 o 
   2 -13   4       24.55       26.04      1.36 o 
  -3 -12   4       90.08      102.93      3.67 o 
  -2 -12   4        7.64        5.95      0.42 o 
  -1 -12   4        2.40        1.52      0.41 o 
   0 -12   4        0.09        0.47      0.68 o 
   1 -12   4        9.59        8.36      0.63 o 
   2 -12   4      103.51      106.28      1.75 o 
   3 -12   4        0.73        1.62      0.79 o 
   4 -12   4        8.77        9.22      1.00 o 
  -4 -11   4        1.16        1.62      0.58 o 
  -3 -11   4        3.68        3.96      0.35 o 
  -2 -11   4       13.04       11.09      0.48 o 
  -1 -11   4        1.39        0.86      0.36 o 
   0 -11   4       78.87       84.15      1.16 o 
   1 -11   4        5.37        5.79      0.55 o 
   2 -11   4      163.73      162.37      2.29 o 
   3 -11   4        1.61        2.25      0.73 o 
   4 -11   4       31.49       31.55      1.36 o 
   5 -11   4        1.14        1.21      0.84 o 
  -5 -10   4       97.25      110.63      2.10 o 
  -4 -10   4        2.12       -0.05      0.47 o 
  -3 -10   4        1.61        2.38      0.35 o 
  -2 -10   4        6.47        5.03      0.34 o 
  -1 -10   4        5.08        4.04      0.36 o 
   0 -10   4      406.19      400.52      3.89 o 
   1 -10   4        0.98        0.29      0.37 o 
   2 -10   4      114.34      118.06      2.96 o 
   3 -10   4        7.62        8.85      0.63 o 
   4 -10   4        4.49        4.25      0.49 o 
   5 -10   4        1.45        0.17      0.97 o 
   6 -10   4       23.09       24.01      0.92 o 
  -5  -9   4        0.90       -0.19      0.42 o 
  -4  -9   4       16.70       13.68      0.68 o 
  -3  -9   4       10.59       15.14      0.50 o 
  -2  -9   4      138.19      139.96      1.47 o 
  -1  -9   4       15.06       16.78      0.64 o 
   0  -9   4      340.80      345.13      3.37 o 
   1  -9   4        1.50        1.17      0.36 o 
   2  -9   4       28.75       30.44      0.58 o 
   3  -9   4        6.71        7.63      0.42 o 
   4  -9   4       38.06       34.97      0.87 o 
   5  -9   4       40.26       41.16      0.98 o 
   6  -9   4       10.08       14.86      0.79 o 
   7  -9   4        0.27        0.08      0.55 o 
  -7  -8   4       63.47       67.32      0.96 o 
  -6  -8   4        1.92        1.15      0.84 o 
  -5  -8   4        8.33        6.55      0.89 o 
  -3  -8   4       35.47       35.05      0.56 o 
  -2  -8   4     1041.71     1049.01      9.52 o 
  -1  -8   4        1.35        0.02      0.22 o 
   0  -8   4      360.35      369.26      3.01 o 
   1  -8   4       39.40       37.22      0.53 o 
   2  -8   4        5.18        4.13      0.27 o 
   3  -8   4       41.53       38.45      0.62 o 
   4  -8   4       21.42       22.72      0.81 o 
   5  -8   4        7.14        7.05      1.10 o 
   6  -8   4       53.95       55.88      1.17 o 
   7  -8   4        1.44        1.82      0.57 o 
  -7  -7   4        2.11        2.16      0.28 o 
  -6  -7   4        3.80        4.93      0.84 o 
  -5  -7   4       15.44       16.93      1.26 o 
  -4  -7   4      124.22      119.64      2.83 o 
  -3  -7   4      212.78      209.68      2.27 o 
  -2  -7   4      563.56      556.09      4.33 o 
  -1  -7   4       16.53       17.41      0.43 o 
   0  -7   4        5.44        5.93      0.24 o 
   1  -7   4        1.38        1.86      0.21 o 
   2  -7   4      173.27      176.28      1.42 o 
   3  -7   4      172.08      171.63      1.41 o 
   4  -7   4        2.88        3.32      0.39 o 
   5  -7   4       20.01       19.63      0.76 o 
   6  -7   4       22.90       28.77      0.87 o 
   7  -7   4        6.50        5.92      0.61 o 
  -8  -6   4        0.84        1.96      0.34 o 
  -7  -6   4        0.17        0.33      0.26 o 
  -6  -6   4      102.11       95.01      2.52 o 
  -5  -6   4       61.74       54.92      1.73 o 
  -4  -6   4     1651.86     1602.04     20.44 o 
  -3  -6   4      140.16      124.88      2.78 o 
  -2  -6   4      112.53      116.42      1.10 o 
  -1  -6   4       66.56       59.99      0.56 o 
   0  -6   4       10.34        7.20      0.21 o 
   1  -6   4      120.59      121.93      1.01 o 
   2  -6   4        1.87        1.86      0.21 o 
   3  -6   4       78.88       92.63      0.80 o 
   4  -6   4       23.60       23.43      0.48 o 
   5  -6   4        0.53        0.86      0.63 o 
   6  -6   4        8.52        7.37      0.56 o 
   7  -6   4        4.81        4.51      0.56 o 
   8  -6   4        3.33        1.83      0.56 o 
  -8  -5   4       18.08       15.88      0.53 o 
  -7  -5   4        1.56        0.99      0.36 o 
  -6  -5   4       30.38       30.57      0.68 o 
  -5  -5   4      394.82      390.61      4.39 o 
  -4  -5   4      113.84      108.73      1.76 o 
  -3  -5   4      275.98      251.91      4.87 o 
  -2  -5   4      223.13      231.71      1.57 o 
  -1  -5   4      282.52      285.57      1.76 o 
   0  -5   4      420.40      454.40      2.67 o 
   1  -5   4      882.57      984.11      6.20 o 
   2  -5   4       20.38       17.45      0.33 o 
   3  -5   4       60.65       63.56      0.59 o 
   4  -5   4        0.96        2.08      0.28 o 
   5  -5   4        3.56        3.45      0.46 o 
   6  -5   4        7.18        6.93      0.56 o 
   7  -5   4       17.52       14.85      1.23 o 
   8  -5   4       15.67       17.85      0.94 o 
  -9  -4   4        0.06       -0.13      0.40 o 
  -8  -4   4       14.64       16.45      0.39 o 
  -7  -4   4       18.37       19.47      0.41 o 
  -6  -4   4     1215.42     1251.09      7.83 o 
  -5  -4   4      260.00      251.39      2.45 o 
  -4  -4   4      197.75      202.22      1.99 o 
  -3  -4   4      113.39       99.10      1.72 o 
  -2  -4   4      253.45      257.37      1.57 o 
  -1  -4   4        0.84        1.45      0.14 o 
   0  -4   4      114.53      150.56      0.96 o 
   1  -4   4      284.47      296.69      1.83 o 
   2  -4   4      103.02      110.75      0.78 o 
   3  -4   4       58.46       66.58      0.58 o 
   4  -4   4       61.93       66.39      0.69 o 
   5  -4   4      102.10      105.64      1.24 o 
   6  -4   4       13.38       12.05      0.52 o 
   7  -4   4        3.18        3.70      0.59 o 
   8  -4   4        0.90        1.85      1.02 o 
  -9  -3   4        0.05       -0.17      0.30 o 
  -8  -3   4       71.18       73.02      0.76 o 
  -7  -3   4       26.25       27.06      0.65 o 
  -6  -3   4        0.04       -0.17      0.17 o 
  -5  -3   4      212.04      202.67      1.26 o 
  -4  -3   4       11.51        9.59      0.35 o 
  -3  -3   4       15.21       11.88      0.34 o 
  -2  -3   4     1607.74     1692.56     12.24 o 
  -1  -3   4     4021.48     4252.75     23.59 o 
   0  -3   4        8.21       17.70      0.21 o 
   1  -3   4      296.14      318.59      1.96 o 
   2  -3   4        0.09       -0.17      0.17 o 
   3  -3   4      253.30      264.21      1.74 o 
   4  -3   4      172.36      192.06      1.56 o 
   5  -3   4       23.06       21.30      0.60 o 
   6  -3   4       18.21       17.06      0.62 o 
   7  -3   4       27.28       27.64      0.74 o 
   8  -3   4        1.39        0.86      0.45 o 
  -9  -2   4       19.07       21.75      0.57 o 
  -8  -2   4      196.41      204.91      1.61 o 
  -7  -2   4        5.82        6.38      0.28 o 
  -6  -2   4      172.93      172.53      1.13 o 
  -5  -2   4        2.19        2.29      0.13 o 
  -4  -2   4        0.13       -0.08      0.11 o 
  -3  -2   4      758.14      827.90      4.54 o 
  -2  -2   4      504.66      536.01      3.29 o 
  -1  -2   4      202.64      243.85      1.38 o 
   0  -2   4       92.96       62.91      0.45 o 
   1  -2   4        0.00       -0.11      0.11 o 
   2  -2   4      230.63      250.23      1.63 o 
   3  -2   4      232.73      259.51      1.71 o 
   4  -2   4        0.29       -0.08      0.22 o 
   5  -2   4       94.07      100.57      1.10 o 
   6  -2   4        6.13        7.26      0.43 o 
   7  -2   4       77.87       76.56      1.46 o 
   8  -2   4       75.78       77.06      1.65 o 
 -10  -1   4       31.80       34.19      0.83 o 
  -9  -1   4        5.28        4.37      0.36 o 
  -8  -1   4       47.32       45.99      0.61 o 
  -7  -1   4        0.09        0.38      0.21 o 
  -6  -1   4        0.01       -0.16      0.16 o 
  -5  -1   4       58.35       65.50      0.51 o 
  -4  -1   4      141.76      140.79      0.91 o 
  -3  -1   4     1181.22     1224.01      7.57 o 
  -2  -1   4      569.89      573.89      3.08 o 
  -1  -1   4       10.59        8.06      0.24 o 
   0  -1   4      355.38      338.62      1.84 o 
   1  -1   4      194.88      202.92      1.21 o 
   2  -1   4      717.23      757.07      4.97 o 
   3  -1   4      223.56      251.31      1.83 o 
   4  -1   4        2.39        2.98      0.23 o 
   5  -1   4      126.82      121.95      1.13 o 
   6  -1   4        0.03        0.16      0.45 o 
   7  -1   4        0.03        0.35      0.46 o 
   8  -1   4       19.95       20.90      0.95 o 
 -10   0   4       52.79       51.30      1.17 o 
  -9   0   4        6.18        7.02      0.37 o 
  -8   0   4        0.10       -0.28      0.28 o 
  -7   0   4       28.04       32.11      0.49 o 
  -6   0   4       11.70       11.36      0.26 o 
  -5   0   4       66.76       70.52      0.52 o 
  -4   0   4      143.67      141.49      0.76 o 
  -3   0   4      296.55      333.23      1.75 o 
  -2   0   4       81.90       77.86      0.55 o 
  -1   0   4      485.32      506.85      2.86 o 
   0   0   4     1614.41     1749.12      9.73 o 
   1   0   4     2402.32     2589.16     13.75 o 
   2   0   4        0.03        0.31      0.13 o 
   3   0   4      745.00      741.55      4.07 o 
   4   0   4      102.69       97.47      0.77 o 
   5   0   4       72.69       77.45      0.77 o 
   6   0   4      302.58      315.48      3.79 o 
   7   0   4        0.96        0.81      0.73 o 
   8   0   4       31.26       30.92      1.36 o 
 -10   1   4       15.29       16.56      0.70 o 
  -9   1   4        1.70        1.67      0.36 o 
  -8   1   4       40.73       42.61      0.65 o 
  -7   1   4       54.01       61.23      0.72 o 
  -6   1   4      166.84      158.79      1.06 o 
  -5   1   4      478.73      490.31      2.97 o 
  -4   1   4       43.21       38.99      0.42 o 
  -3   1   4        8.53        8.01      0.29 o 
  -2   1   4       18.10       14.54      0.24 o 
  -1   1   4     2082.47     2127.82     12.56 o 
   0   1   4     4276.08     4392.78     23.41 o 
   1   1   4      569.07      610.99      3.49 o 
   2   1   4        3.21        1.27      0.16 o 
   3   1   4       31.58       34.72      0.39 o 
   4   1   4       80.04       76.15      0.65 o 
   5   1   4        3.54        4.06      0.28 o 
   6   1   4       49.52       50.33      0.75 o 
   7   1   4       17.04       17.86      1.18 o 
   8   1   4       43.87       42.66      1.47 o 
 -10   2   4        0.18        0.08      0.43 o 
  -9   2   4        5.14        5.06      0.41 o 
  -8   2   4       14.04       11.46      0.42 o 
  -7   2   4       17.41       14.57      0.34 o 
  -6   2   4       12.17       20.12      0.37 o 
  -5   2   4        8.39       10.93      0.31 o 
  -4   2   4      479.24      511.57      3.13 o 
  -3   2   4       26.29       29.27      0.34 o 
  -2   2   4       32.38       23.52      0.72 o 
  -1   2   4     1299.87     1468.83     10.88 o 
   0   2   4      367.99      355.85      2.20 o 
   1   2   4     1099.61     1210.73      8.04 o 
   2   2   4       37.30       30.20      0.38 o 
   3   2   4      339.96      329.26      2.32 o 
   4   2   4     1478.92     1474.22      8.84 o 
   5   2   4       40.43       41.18      0.70 o 
   6   2   4      148.78      147.30      1.62 o 
   7   2   4        1.54        1.28      0.45 o 
 -10   3   4       20.23       19.34      0.83 o 
  -9   3   4       14.49       13.52      0.54 o 
  -8   3   4       51.94       52.96      0.91 o 
  -7   3   4        8.43        8.07      0.32 o 
  -6   3   4        1.52        1.18      0.24 o 
  -5   3   4        4.36        5.01      0.25 o 
  -4   3   4        3.18        6.81      0.29 o 
  -3   3   4      459.88      532.71      4.32 o 
  -2   3   4      146.87      181.54      1.41 o 
  -1   3   4     1456.51     1516.92     11.76 o 
   0   3   4       14.86       12.39      0.31 o 
   1   3   4      211.89      209.14      1.40 o 
   2   3   4       61.71       60.17      0.71 o 
   3   3   4      138.81      142.62      1.06 o 
   4   3   4       11.70       10.19      0.37 o 
   5   3   4       37.44       35.98      0.76 o 
   6   3   4      105.16      104.98      1.71 o 
   7   3   4        0.52        0.83      0.51 o 
 -10   4   4        7.28        8.54      0.89 o 
  -9   4   4        1.05        0.71      0.45 o 
  -8   4   4       34.73       33.45      0.76 o 
  -7   4   4       72.94       72.04      0.88 o 
  -6   4   4      123.42      123.36      1.12 o 
  -5   4   4        0.87        1.05      0.22 o 
  -4   4   4       20.06       28.60      0.45 o 
  -3   4   4     1137.18     1179.05      8.37 o 
  -2   4   4      174.58      153.05      1.35 o 
  -1   4   4        8.19       13.37      0.45 o 
   0   4   4       33.61       32.64      0.50 o 
   1   4   4        4.55        3.80      0.44 o 
   2   4   4      762.22      769.52      5.25 o 
   3   4   4       17.02       16.69      0.37 o 
   4   4   4      601.53      605.25      9.03 o 
   5   4   4        0.62        0.65      0.29 o 
   6   4   4       21.34       21.41      0.69 o 
   7   4   4        8.76       11.80      1.52 o 
 -10   5   4       17.64       14.99      1.10 o 
  -9   5   4        3.94        1.64      0.68 o 
  -8   5   4        6.23        5.20      0.50 o 
  -7   5   4       25.29       25.64      0.59 o 
  -6   5   4       15.87       13.17      0.47 o 
  -5   5   4      109.08      109.28      1.11 o 
  -4   5   4       86.10       91.07      0.96 o 
  -3   5   4        1.38        0.80      0.42 o 
  -2   5   4       86.75       75.17      0.81 o 
  -1   5   4      528.88      511.83      4.09 o 
   0   5   4       77.05       76.25      0.92 o 
   1   5   4       56.92       54.07      0.71 o 
   2   5   4      477.73      491.99      3.72 o 
   3   5   4      150.43      150.92      1.52 o 
   4   5   4      123.04      126.59      1.36 o 
   5   5   4        2.27        1.93      0.58 o 
   6   5   4        4.59        4.35      0.73 o 
  -9   6   4        8.77        7.35      0.63 o 
  -8   6   4       80.38       74.15      1.27 o 
  -7   6   4       17.73       18.90      1.18 o 
  -6   6   4       28.72       23.71      0.65 o 
  -5   6   4      101.77      114.83      1.34 o 
  -4   6   4        6.08        6.91      0.33 o 
  -3   6   4       79.82       89.34      1.24 o 
  -2   6   4       20.15       19.20      0.46 o 
  -1   6   4       76.90       72.78      0.91 o 
   0   6   4      609.17      611.15      5.55 o 
   1   6   4      207.65      218.74      1.94 o 
   2   6   4      370.31      375.70      3.67 o 
   3   6   4       22.06       21.63      0.64 o 
   4   6   4        6.28        5.77      0.45 o 
   5   6   4       11.10       13.01      0.73 o 
   6   6   4       10.46        9.38      0.84 o 
  -9   7   4        1.19       -0.21      0.73 o 
  -8   7   4       40.27       38.31      1.60 o 
  -7   7   4       55.29       58.94      1.13 o 
  -6   7   4       27.28       32.76      0.85 o 
  -5   7   4        0.03       -0.19      0.39 o 
  -4   7   4        3.58        4.29      0.53 o 
  -3   7   4       17.99       13.44      0.71 o 
  -2   7   4      124.82      116.47      1.32 o 
  -1   7   4       77.30       75.68      0.98 o 
   0   7   4      510.87      498.61      4.58 o 
   1   7   4        1.56        0.92      0.31 o 
   2   7   4      116.66      114.73      1.45 o 
   3   7   4        2.47        4.00      0.42 o 
   4   7   4        0.81        2.08      0.54 o 
   5   7   4        0.01        0.52      0.68 o 
  -9   8   4        1.37        2.83      0.79 o 
  -8   8   4       34.26       30.44      0.91 o 
  -7   8   4        4.60        4.14      0.52 o 
  -6   8   4        1.34        0.42      0.44 o 
  -5   8   4        2.60        4.22      0.48 o 
  -4   8   4       18.06       17.15      0.66 o 
  -3   8   4        7.59        4.04      0.46 o 
  -2   8   4      275.19      286.74      4.66 o 
  -1   8   4       18.01       18.59      0.56 o 
   0   8   4      147.33      160.08      3.36 o 
   1   8   4        5.34        5.20      0.41 o 
   2   8   4        0.02        0.03      0.36 o 
   3   8   4       17.92       23.63      1.78 o 
   4   8   4       24.34       30.29      1.26 o 
  -8   9   4        5.87        5.17      0.59 o 
  -7   9   4        0.03       -0.48      0.48 o 
  -6   9   4        4.74        4.37      0.73 o 
  -5   9   4        3.44        3.52      0.63 o 
  -4   9   4      175.70      178.05      2.30 o 
  -3   9   4       13.11       13.83      0.76 o 
  -2   9   4      260.19      261.87      4.53 o 
  -1   9   4        0.36        0.73      0.63 o 
   0   9   4       53.68       45.33      1.41 o 
   1   9   4        5.27        5.78      0.55 o 
   2   9   4        3.47        3.67      0.86 o 
   3   9   4        4.31        4.10      0.58 o 
   4   9   4        0.45        0.52      0.68 o 
  -8  10   4        0.46        0.20      0.54 o 
  -7  10   4        0.06        0.38      0.54 o 
  -6  10   4        3.69        2.27      0.54 o 
  -5  10   4        1.13        1.14      1.36 o 
  -4  10   4       65.21       67.25      1.22 o 
  -3  10   4        1.77        2.41      0.45 o 
  -2  10   4       11.82       10.80      0.89 o 
  -1  10   4        4.47        6.13      0.73 o 
   0  10   4        0.53        0.00      0.63 o 
   1  10   4        0.16        1.04      0.54 o 
   2  10   4        8.38       10.06      0.89 o 
   3  10   4       16.94       19.81      1.21 o 
  -7  11   4        3.07        3.17      0.63 o 
  -6  11   4       54.87       55.68      1.20 o 
  -5  11   4        1.28        1.17      0.66 o 
  -4  11   4       55.06       58.17      1.73 o 
  -3  11   4        1.45        0.31      0.73 o 
  -2  11   4       57.49       58.06      1.73 o 
  -1  11   4        9.99       11.00      0.89 o 
   0  11   4        5.67        5.19      0.84 o 
   1  11   4        1.06        1.36      0.73 o 
  -5  12   4        0.31       -0.63      0.84 o 
  -4  12   4        6.77        6.60      0.94 o 
  -3  12   4        0.57        0.89      0.79 o 
  -2  12   4       12.09       12.52      1.00 o 
  -1  12   4        0.02       -0.79      0.79 o 
   0 -13   5       14.15       18.92      1.15 o 
   1 -13   5       13.31       15.53      0.82 o 
  -3 -12   5        0.99        0.63      0.76 o 
  -2 -12   5       12.65       11.48      0.54 o 
  -1 -12   5        0.82       -0.05      0.39 o 
   0 -12   5        0.10        0.08      0.48 o 
   1 -12   5        8.25        8.70      0.63 o 
   2 -12   5        6.51        6.39      0.89 o 
   3 -12   5        2.99        2.46      0.84 o 
   4 -12   5        0.42        0.16      0.84 o 
  -4 -11   5        6.65        6.67      0.42 o 
  -3 -11   5       19.75       17.58      0.66 o 
  -2 -11   5       13.09       13.11      0.71 o 
  -1 -11   5       11.70        9.74      0.47 o 
   0 -11   5        5.70        6.46      0.45 o 
   1 -11   5       34.80       34.61      1.10 o 
   2 -11   5      109.53      112.60      3.33 o 
   3 -11   5        7.96        5.82      0.84 o 
   4 -11   5        2.10        1.31      0.84 o 
   5 -11   5        0.81       -0.79      0.79 o 
  -5 -10   5        4.14        2.31      0.47 o 
  -4 -10   5       14.60       14.48      0.66 o 
  -3 -10   5       10.26       12.83      0.73 o 
  -2 -10   5        4.82        4.27      0.34 o 
  -1 -10   5       27.32       28.03      0.64 o 
   0 -10   5      107.62      107.98      1.36 o 
   1 -10   5        0.81        0.54      0.50 o 
   2 -10   5        9.78       10.25      0.63 o 
   3 -10   5        0.45        0.89      0.73 o 
   4 -10   5        2.29        2.57      0.73 o 
   5 -10   5        0.89        1.47      0.79 o 
   6 -10   5       35.10       36.63      1.57 o 
  -6  -9   5        3.43        2.20      0.89 o 
  -5  -9   5        1.17        0.79      0.79 o 
  -4  -9   5       16.30       19.32      0.50 o 
  -3  -9   5        1.68        3.54      0.28 o 
  -2  -9   5        1.75        1.35      0.28 o 
  -1  -9   5      144.26      154.14      1.65 o 
   0  -9   5       66.33       58.22      0.88 o 
   1  -9   5        1.00        1.75      0.38 o 
   2  -9   5       18.33       18.99      1.00 o 
   3  -9   5        2.06        2.19      0.38 o 
   4  -9   5        6.65        7.45      0.73 o 
   5  -9   5       16.28       15.35      1.41 o 
   6  -9   5       38.71       42.13      1.09 o 
  -6  -8   5        3.47        2.52      0.79 o 
  -5  -8   5        0.25        0.47      0.73 o 
  -4  -8   5        9.15        7.20      0.31 o 
  -3  -8   5       86.74      102.14      1.26 o 
  -2  -8   5      302.14      315.82      3.01 o 
  -1  -8   5       11.03        8.97      0.36 o 
   0  -8   5       25.81       29.49      0.63 o 
   1  -8   5       19.17       19.96      0.52 o 
   2  -8   5        1.29        1.55      0.25 o 
   3  -8   5        0.38       -0.11      0.36 o 
   4  -8   5       45.40       47.36      1.02 o 
   5  -8   5       16.22       16.29      0.80 o 
   6  -8   5       42.58       42.00      1.44 o 
   7  -8   5        0.91        0.73      0.57 o 
  -7  -7   5        0.00        0.21      0.79 o 
  -6  -7   5        2.90        3.25      0.79 o 
  -5  -7   5      114.72      118.43      2.88 o 
  -4  -7   5        8.93        9.75      0.94 o 
  -3  -7   5      322.23      313.85      2.30 o 
  -2  -7   5      104.96       99.79      0.91 o 
  -1  -7   5       57.70       58.26      0.65 o 
   0  -7   5        2.94        0.92      0.24 o 
   1  -7   5        1.32        3.18      0.23 o 
   2  -7   5       24.06       28.73      0.47 o 
   3  -7   5       43.32       41.65      0.60 o 
   4  -7   5       39.09       40.58      0.94 o 
   5  -7   5        0.86        0.20      1.10 o 
   6  -7   5        1.79        1.10      0.52 o 
   7  -7   5        4.47        3.61      0.73 o 
  -8  -6   5        0.00       -0.20      0.38 o 
  -7  -6   5        4.87        5.46      0.30 o 
  -6  -6   5       51.84       54.50      1.83 o 
  -5  -6   5        0.52        0.31      0.63 o 
  -4  -6   5      263.58      261.92      5.24 o 
  -3  -6   5       14.86       15.70      0.27 o 
  -2  -6   5       83.91       72.95      0.69 o 
  -1  -6   5       49.28       55.23      0.55 o 
   0  -6   5       56.55       63.40      0.49 o 
   1  -6   5       61.48       68.82      0.68 o 
   2  -6   5      109.46      109.30      0.96 o 
   3  -6   5      177.76      172.84      1.76 o 
   4  -6   5       89.65       92.21      1.41 o 
   5  -6   5        0.43        0.60      0.44 o 
   6  -6   5        1.63        1.26      0.50 o 
   7  -6   5       18.65       21.61      0.89 o 
  -8  -5   5        2.14        2.76      0.33 o 
  -7  -5   5      111.68      116.40      1.18 o 
  -6  -5   5        6.85        5.45      1.47 o 
  -5  -5   5      536.55      531.55      7.41 o 
  -4  -5   5      347.91      337.91      3.57 o 
  -3  -5   5       85.50       78.22      0.65 o 
  -2  -5   5      130.35      149.74      1.08 o 
  -1  -5   5      251.18      282.81      2.13 o 
   0  -5   5       24.54       37.58      0.36 o 
   1  -5   5      359.63      346.47      2.53 o 
   2  -5   5       27.18       18.59      0.34 o 
   3  -5   5       12.53       11.63      0.34 o 
   4  -5   5        2.08        1.48      0.34 o 
   5  -5   5       31.32       31.88      0.90 o 
   6  -5   5       21.04       24.09      0.68 o 
   7  -5   5       11.08       10.67      0.76 o 
  -9  -4   5        8.64        9.07      0.50 o 
  -8  -4   5       18.74       19.95      0.43 o 
  -7  -4   5        2.68        1.90      0.23 o 
  -6  -4   5      449.48      447.42      3.26 o 
  -5  -4   5      233.17      225.96      1.70 o 
  -4  -4   5      102.25       89.59      1.05 o 
  -3  -4   5       35.96       27.98      0.29 o 
  -2  -4   5       14.23       13.89      0.26 o 
  -1  -4   5      197.98      191.62      1.14 o 
   0  -4   5      163.89      174.36      1.21 o 
   1  -4   5      336.56      340.97      2.21 o 
   2  -4   5      160.22      136.57      1.30 o 
   3  -4   5        1.08        0.62      0.28 o 
   4  -4   5        4.20        3.99      0.41 o 
   5  -4   5       31.72       35.11      0.89 o 
   6  -4   5        4.56        4.62      0.58 o 
   7  -4   5        1.74        1.14      0.37 o 
  -9  -3   5       26.43       29.55      0.70 o 
  -8  -3   5        0.90        1.57      0.25 o 
  -7  -3   5      233.99      251.30      1.86 o 
  -6  -3   5      225.33      241.34      1.66 o 
  -5  -3   5       31.98       31.36      0.31 o 
  -4  -3   5      156.68      173.93      1.17 o 
  -3  -3   5      699.14      744.74      4.32 o 
  -2  -3   5      346.79      463.24      3.05 o 
  -1  -3   5     1022.26     1163.66      5.71 o 
   0  -3   5       48.07       48.33      0.48 o 
   1  -3   5       23.00       31.03      0.44 o 
   2  -3   5       29.54       32.44      0.40 o 
   3  -3   5       31.07       32.89      0.48 o 
   4  -3   5        0.11        0.12      0.36 o 
   5  -3   5      146.69      140.35      3.98 o 
   6  -3   5       15.62       15.69      0.77 o 
   7  -3   5        1.01        1.72      0.53 o 
  -9  -2   5        0.38       -0.06      0.29 o 
  -8  -2   5      292.96      308.05      2.29 o 
  -7  -2   5      220.77      231.42      1.73 o 
  -6  -2   5       75.37       68.36      0.53 o 
  -5  -2   5       10.35        8.61      0.25 o 
  -4  -2   5       71.90       62.99      0.55 o 
  -3  -2   5      172.87      187.22      1.19 o 
  -2  -2   5       16.27       11.35      0.24 o 
  -1  -2   5     1063.44     1117.74      6.60 o 
   0  -2   5      114.74      117.99      0.80 o 
   1  -2   5      124.80      128.31      1.11 o 
   2  -2   5       10.12       14.79      0.40 o 
   3  -2   5      506.73      521.54      4.76 o 
   4  -2   5        4.49        6.69      0.30 o 
   5  -2   5       30.58       33.33      0.68 o 
   6  -2   5       24.72       25.14      0.67 o 
   7  -2   5        3.28        2.63      0.66 o 
 -10  -1   5        1.22        0.56      0.49 o 
  -9  -1   5       26.88       27.95      0.87 o 
  -8  -1   5       55.08       53.06      0.68 o 
  -7  -1   5        6.64        3.93      0.24 o 
  -6  -1   5      142.61      146.78      1.01 o 
  -5  -1   5      239.10      227.73      1.55 o 
  -4  -1   5      375.50      481.72      3.03 o 
  -3  -1   5     1032.28     1226.35      6.99 o 
  -2  -1   5        0.06       -0.11      0.11 o 
  -1  -1   5       28.56       38.84      0.34 o 
   0  -1   5      881.03      896.97      5.35 o 
   1  -1   5       20.31       24.00      0.35 o 
   2  -1   5       11.17        8.47      0.24 o 
   3  -1   5       86.44       89.43      0.96 o 
   4  -1   5       94.49       89.01      0.90 o 
   5  -1   5        2.23        2.54      0.33 o 
   6  -1   5        7.37        8.05      0.46 o 
   7  -1   5        5.11        4.04      0.79 o 
 -10   0   5       83.54       87.20      1.25 o 
  -9   0   5       41.23       41.59      0.68 o 
  -8   0   5       80.34       88.05      1.21 o 
  -7   0   5       30.60       33.58      0.52 o 
  -6   0   5       21.37       19.73      0.39 o 
  -5   0   5       63.87       75.78      0.71 o 
  -4   0   5      148.08      174.39      0.95 o 
  -3   0   5      430.36      411.32      2.50 o 
  -2   0   5      101.08      110.95      0.76 o 
  -1   0   5      198.06      205.28      1.39 o 
   0   0   5      660.41      736.66      5.69 o 
   1   0   5     1780.74     1925.61     12.71 o 
   2   0   5       40.96       37.20      0.38 o 
   3   0   5       13.94       14.11      0.27 o 
   4   0   5       27.47       28.95      0.38 o 
   5   0   5        0.46        0.27      0.29 o 
   6   0   5      120.09      112.22      2.10 o 
   7   0   5        0.01       -0.05      0.68 o 
 -10   1   5       30.68       31.95      1.08 o 
  -9   1   5       24.15       26.11      0.64 o 
  -8   1   5       15.12       14.13      0.67 o 
  -7   1   5        3.76        1.79      0.29 o 
  -6   1   5      112.59      132.43      0.98 o 
  -5   1   5      284.96      296.99      1.79 o 
  -4   1   5       39.88       52.20      0.48 o 
  -3   1   5       95.81      111.09      0.90 o 
  -2   1   5      283.43      268.12      1.80 o 
  -1   1   5      351.73      402.43      2.65 o 
   0   1   5       22.00       17.01      0.35 o 
   1   1   5       55.14       62.37      0.54 o 
   2   1   5       58.72       60.67      0.60 o 
   3   1   5        7.34        4.65      0.24 o 
   4   1   5       10.25        8.96      0.36 o 
   5   1   5        3.72        3.99      0.31 o 
   6   1   5       62.45       65.78      1.12 o 
   7   1   5        1.35        0.58      0.68 o 
 -10   2   5        9.98       11.42      0.58 o 
  -9   2   5        2.04        2.04      0.37 o 
  -8   2   5       23.09       28.90      0.70 o 
  -7   2   5       55.10       62.94      0.86 o 
  -6   2   5       29.31       35.16      0.49 o 
  -5   2   5       99.20      106.09      0.94 o 
  -4   2   5      112.93      119.24      1.01 o 
  -3   2   5      415.64      451.30      3.65 o 
  -2   2   5      685.82      730.87      5.22 o 
  -1   2   5     1096.38     1232.64      8.10 o 
   0   2   5       19.99       29.77      0.35 o 
   1   2   5       39.36       43.85      0.47 o 
   2   2   5       69.55       70.89      0.79 o 
   3   2   5       49.66       50.78      0.63 o 
   4   2   5      629.43      625.14      3.92 o 
   5   2   5        9.16        9.57      0.39 o 
   6   2   5       45.46       45.64      0.81 o 
   7   2   5        5.25        6.08      0.84 o 
 -10   3   5       10.99       10.25      0.66 o 
  -9   3   5        6.35        5.27      0.43 o 
  -8   3   5       12.09       10.06      0.51 o 
  -7   3   5       37.84       33.87      0.58 o 
  -6   3   5        2.61        1.59      0.23 o 
  -5   3   5        0.47        0.45      0.20 o 
  -4   3   5        1.07        0.99      0.19 o 
  -3   3   5      115.30      116.90      1.01 o 
  -2   3   5        0.09        0.43      0.20 o 
  -1   3   5      120.46      122.29      1.13 o 
   0   3   5        0.06        0.87      0.30 o 
   1   3   5        0.13        0.18      0.14 o 
   2   3   5        5.50        4.53      0.23 o 
   3   3   5        0.01       -0.05      0.25 o 
   4   3   5       78.00       81.60      0.79 o 
   5   3   5        4.11        4.47      0.50 o 
   6   3   5        7.74        7.12      0.52 o 
 -10   4   5        2.98        4.02      0.59 o 
  -9   4   5        6.92        6.05      0.55 o 
  -8   4   5        0.62        0.76      0.40 o 
  -7   4   5       24.52       29.52      0.66 o 
  -6   4   5        1.38        1.63      0.25 o 
  -5   4   5       28.27       28.19      0.46 o 
  -4   4   5       69.68       75.52      0.82 o 
  -3   4   5      255.01      287.32      2.18 o 
  -2   4   5        8.04        5.37      0.30 o 
  -1   4   5        4.45        6.55      0.27 o 
   0   4   5       29.63       31.43      0.46 o 
   1   4   5      140.23      139.40      1.21 o 
   2   4   5     1694.83     1693.15     13.05 o 
   3   4   5       53.53       49.23      0.89 o 
   4   4   5      111.20      107.41      1.40 o 
   5   4   5       24.19       23.80      0.89 o 
   6   4   5        0.00        0.68      0.73 o 
 -10   5   5        6.89        7.33      1.13 o 
  -9   5   5        4.81        5.62      0.57 o 
  -8   5   5       11.30       11.51      1.62 o 
  -7   5   5        1.56        1.96      0.39 o 
  -6   5   5       58.54       60.20      0.72 o 
  -5   5   5       70.45       75.69      0.79 o 
  -4   5   5        0.00        0.73      0.24 o 
  -3   5   5      278.59      269.78      2.30 o 
  -2   5   5       74.26       70.68      0.81 o 
  -1   5   5        1.08        0.36      0.26 o 
   0   5   5      121.89      119.45      1.41 o 
   1   5   5        0.20       -0.37      0.37 o 
   2   5   5       17.87       18.23      0.57 o 
   3   5   5       41.88       42.62      0.82 o 
   4   5   5       11.19        9.53      0.62 o 
   5   5   5        5.28        6.56      0.63 o 
   6   5   5       17.54       21.80      1.21 o 
  -9   6   5       16.82       13.05      1.00 o 
  -8   6   5       15.73       14.47      0.70 o 
  -7   6   5        0.20       -0.33      0.36 o 
  -6   6   5        4.33        5.31      0.40 o 
  -5   6   5       83.80       89.17      1.25 o 
  -4   6   5        5.98        4.37      0.30 o 
  -3   6   5       56.52       55.44      0.63 o 
  -2   6   5        1.85        1.93      0.28 o 
  -1   6   5      203.17      192.53      2.71 o 
   0   6   5     1275.91     1291.00     10.23 o 
   1   6   5      177.05      178.23      1.66 o 
   2   6   5      178.57      174.68      1.99 o 
   3   6   5        0.29       -0.14      0.45 o 
   4   6   5        0.00        0.41      0.49 o 
   5   6   5        7.96        9.49      0.89 o 
  -9   7   5        4.80        3.04      0.79 o 
  -8   7   5       20.76       21.70      0.82 o 
  -7   7   5       31.82       31.78      0.74 o 
  -6   7   5        2.92        2.29      0.39 o 
  -5   7   5       21.26       19.43      0.79 o 
  -4   7   5       51.37       53.60      0.82 o 
  -3   7   5       31.29       35.99      0.60 o 
  -2   7   5      295.58      300.34      2.93 o 
  -1   7   5       24.15       26.53      0.62 o 
   0   7   5       18.90       19.94      0.56 o 
   1   7   5        1.91        1.88      0.39 o 
   2   7   5       13.11       13.04      0.72 o 
   3   7   5       10.22       13.02      0.73 o 
   4   7   5       37.86       45.78      1.21 o 
  -9   8   5        3.05        2.73      0.84 o 
  -8   8   5        4.24        3.42      0.57 o 
  -7   8   5       18.17       18.10      0.76 o 
  -6   8   5        4.07        4.56      0.54 o 
  -5   8   5        0.47       -0.09      0.44 o 
  -4   8   5        8.94        9.22      0.55 o 
  -3   8   5      104.12      103.48      1.22 o 
  -2   8   5      321.40      319.30     12.92 o 
  -1   8   5       20.76       21.24      0.66 o 
   0   8   5       77.98       70.01      1.68 o 
   1   8   5        0.03        0.16      0.48 o 
   2   8   5        1.23        1.18      0.50 o 
   3   8   5       17.67       17.02      0.86 o 
   4   8   5        4.68        4.40      0.79 o 
  -8   9   5        7.23        6.23      0.61 o 
  -7   9   5        0.19        0.90      0.50 o 
  -6   9   5       43.56       43.71      1.04 o 
  -5   9   5       14.00       14.13      0.76 o 
  -4   9   5       87.03       88.33      1.42 o 
  -3   9   5       13.47       15.98      0.70 o 
  -2   9   5       45.24       47.05      1.36 o 
  -1   9   5        0.32        0.84      0.63 o 
   0   9   5       43.49       44.91      1.41 o 
   1   9   5        3.02        3.63      0.53 o 
   2   9   5       18.18       24.28      1.13 o 
   3   9   5       14.14       17.92      1.21 o 
  -7  10   5        1.91        1.96      0.86 o 
  -6  10   5        0.10        0.34      0.51 o 
  -5  10   5       52.37       56.34      1.16 o 
  -4  10   5       79.34       85.54      1.97 o 
  -3  10   5        0.16        0.21      0.44 o 
  -2  10   5       16.27       16.14      1.05 o 
  -1  10   5        0.35        0.16      0.68 o 
   0  10   5        0.45        0.94      0.68 o 
   1  10   5       33.00       34.94      1.07 o 
   2  10   5        0.05        0.63      0.73 o 
  -6  11   5       30.77       32.11      1.15 o 
  -5  11   5        2.24        1.01      0.92 o 
  -4  11   5       37.75       36.89      1.47 o 
  -3  11   5        0.50       -0.10      0.73 o 
  -2  11   5       31.91       31.65      1.36 o 
  -1  11   5        1.97        1.73      0.73 o 
   0  11   5       11.55       15.10      1.86 o 
  -4  12   5        0.13       -0.16      0.89 o 
  -3  12   5        2.37        1.68      0.89 o 
  -2  12   5        0.01       -0.73      0.73 o 
  -2 -12   6        7.29       10.03      0.47 o 
  -1 -12   6        5.41       10.24      0.52 o 
   0 -12   6        0.00        0.52      0.51 o 
   1 -12   6        2.44        3.36      0.60 o 
   2 -12   6        0.94        0.42      0.79 o 
   3 -12   6        0.44       -0.58      0.79 o 
  -4 -11   6        6.01        9.16      0.50 o 
  -3 -11   6       15.72       17.45      0.68 o 
  -2 -11   6        7.81        9.04      0.49 o 
  -1 -11   6       49.51       57.42      1.21 o 
   0 -11   6        3.88        1.29      0.41 o 
   1 -11   6        8.28        6.44      0.57 o 
   2 -11   6       26.41       25.47      0.93 o 
   3 -11   6       54.53       55.86      1.68 o 
   4 -11   6        3.04        2.31      0.84 o 
  -5 -10   6        4.25        3.58      0.30 o 
  -4 -10   6        6.42        7.09      0.50 o 
  -3 -10   6        0.44        0.35      0.28 o 
  -2 -10   6        1.62        1.94      0.34 o 
  -1 -10   6       16.71       14.61      0.57 o 
   0 -10   6       28.45       23.14      0.67 o 
   1 -10   6        0.10       -0.41      0.50 o 
   2 -10   6        7.75        4.96      0.55 o 
   3 -10   6        5.79        7.81      0.89 o 
   4 -10   6        7.96        8.54      0.94 o 
   5 -10   6        4.03        4.14      0.89 o 
  -6  -9   6        0.08       -0.37      0.79 o 
  -5  -9   6       17.81       22.17      1.41 o 
  -4  -9   6        0.25        0.45      0.28 o 
  -3  -9   6       28.58       25.95      0.52 o 
  -2  -9   6        0.30        0.06      0.36 o 
  -1  -9   6       12.22       14.06      0.53 o 
   0  -9   6      129.33      129.38      1.52 o 
   1  -9   6      233.79      236.64      2.48 o 
   2  -9   6       27.34       29.37      1.15 o 
   3  -9   6        8.36        6.71      0.79 o 
   4  -9   6       40.09       40.84      1.99 o 
   5  -9   6        0.87        1.60      0.53 o 
   6  -9   6        7.65        6.51      0.84 o 
  -7  -8   6        9.69       10.59      1.10 o 
  -6  -8   6        9.53        8.07      1.00 o 
  -5  -8   6        0.00        0.84      0.79 o 
  -4  -8   6        1.18        2.31      0.22 o 
  -3  -8   6      133.83      148.37      1.51 o 
  -2  -8   6        1.86        1.71      0.29 o 
  -1  -8   6       94.22       93.41      1.13 o 
   0  -8   6      108.84       96.02      1.19 o 
   1  -8   6        0.44        1.43      0.37 o 
   2  -8   6       56.04       52.04      0.83 o 
   3  -8   6        4.88        6.03      0.71 o 
   4  -8   6       89.24       87.47      1.81 o 
   5  -8   6       46.38       48.73      1.86 o 
   6  -8   6        2.30        2.14      0.59 o 
  -7  -7   6        1.67        3.25      0.84 o 
  -6  -7   6        1.38        1.52      0.73 o 
  -5  -7   6       63.79       63.46      1.94 o 
  -4  -7   6       76.55       78.23      1.60 o 
  -3  -7   6       11.15        8.57      0.35 o 
  -2  -7   6       37.20       33.70      0.47 o 
  -1  -7   6       48.38       39.35      0.55 o 
   0  -7   6       23.83       22.57      0.37 o 
   1  -7   6       45.57       42.98      0.55 o 
   2  -7   6       59.32       61.77      1.17 o 
   3  -7   6       19.36       19.43      0.60 o 
   4  -7   6      108.16      109.07      1.63 o 
   5  -7   6       24.17       22.64      0.85 o 
   6  -7   6        4.82        5.37      1.18 o 
  -8  -6   6        8.44        8.35      0.66 o 
  -7  -6   6       27.45       24.69      0.56 o 
  -6  -6   6       17.19       16.98      1.26 o 
  -5  -6   6      103.16      108.58      2.57 o 
  -4  -6   6      107.93       97.40      0.88 o 
  -3  -6   6       40.35       37.14      0.44 o 
  -2  -6   6        0.14        0.53      0.19 o 
  -1  -6   6      217.86      211.18      1.61 o 
   0  -6   6      499.23      488.98      3.49 o 
   1  -6   6        1.98        0.86      0.21 o 
   2  -6   6       60.25       60.01      0.79 o 
   3  -6   6        0.02        0.10      0.33 o 
   4  -6   6       71.12       70.92      1.24 o 
   5  -6   6        0.10        0.20      0.46 o 
   6  -6   6        7.61        6.42      0.66 o 
   7  -6   6        0.82        0.29      0.56 o 
  -8  -5   6       15.69       14.95      0.49 o 
  -7  -5   6        0.14       -0.28      0.28 o 
  -6  -5   6        1.65        2.23      0.37 o 
  -5  -5   6       13.66       12.51      0.37 o 
  -4  -5   6        0.13        0.17      0.15 o 
  -3  -5   6      179.09      197.38      1.63 o 
  -2  -5   6      746.73      773.15      4.69 o 
  -1  -5   6      187.53      207.09      1.48 o 
   0  -5   6       32.18       33.76      0.44 o 
   1  -5   6        0.20        0.08      0.20 o 
   2  -5   6       40.14       46.91      0.60 o 
   3  -5   6        2.06        1.93      0.30 o 
   4  -5   6       71.45       73.81      1.01 o 
   5  -5   6       20.97       20.76      0.64 o 
   6  -5   6        1.05        1.41      0.42 o 
   7  -5   6        1.44        2.24      0.59 o 
  -9  -4   6       19.69       20.33      0.69 o 
  -8  -4   6        0.46        0.44      0.69 o 
  -7  -4   6      234.95      235.55      1.76 o 
  -6  -4   6       22.42       23.22      0.51 o 
  -5  -4   6        2.09        2.09      0.15 o 
  -4  -4   6        4.15        2.13      0.19 o 
  -3  -4   6        0.25        3.06      0.16 o 
  -2  -4   6       17.90       20.22      0.32 o 
  -1  -4   6      173.25      160.54      0.93 o 
   0  -4   6       40.76       43.90      0.44 o 
   1  -4   6        2.97        3.21      0.27 o 
   2  -4   6        1.77        2.55      0.25 o 
   3  -4   6      133.58      131.31      2.16 o 
   4  -4   6        0.11        0.24      0.41 o 
   5  -4   6        2.43        2.21      0.48 o 
   6  -4   6        9.91        9.65      0.45 o 
   7  -4   6        9.66       10.36      0.55 o 
  -9  -3   6        1.01        0.38      0.28 o 
  -8  -3   6       23.56       19.94      0.44 o 
  -7  -3   6       89.19       85.74      0.89 o 
  -6  -3   6       49.37       45.59      0.54 o 
  -5  -3   6      170.66      169.03      1.17 o 
  -4  -3   6      200.89      195.08      1.32 o 
  -3  -3   6        4.65        3.52      0.17 o 
  -2  -3   6       83.51       85.39      0.75 o 
  -1  -3   6      126.65       96.50      0.64 o 
   0  -3   6       16.75       18.78      0.31 o 
   1  -3   6      139.34      142.75      1.44 o 
   2  -3   6        6.70        6.27      0.26 o 
   3  -3   6       10.31       10.04      0.42 o 
   4  -3   6        9.01        9.46      0.66 o 
   5  -3   6        3.23        3.43      0.39 o 
   6  -3   6       13.37       12.18      0.66 o 
   7  -3   6        2.20        2.04      0.73 o 
  -9  -2   6       57.03       60.12      0.81 o 
  -8  -2   6       83.31       80.21      0.91 o 
  -7  -2   6      110.86       98.47      0.99 o 
  -6  -2   6        0.00        0.13      0.18 o 
  -5  -2   6       23.58       27.56      0.35 o 
  -4  -2   6      306.08      322.44      2.08 o 
  -3  -2   6       98.67      103.64      1.01 o 
  -2  -2   6       10.87       16.64      0.30 o 
  -1  -2   6        0.27        0.19      0.13 o 
   0  -2   6      122.81      123.10      0.87 o 
   1  -2   6       11.59        8.36      0.23 o 
   2  -2   6      108.23      111.58      0.93 o 
   3  -2   6        0.90        0.12      0.21 o 
   4  -2   6       29.54       24.36      1.00 o 
   5  -2   6        3.95        3.80      0.39 o 
   6  -2   6        0.22        0.58      0.48 o 
   7  -2   6        0.15       -0.58      0.73 o 
 -10  -1   6        6.42        5.25      0.58 o 
  -9  -1   6       43.79       45.88      0.99 o 
  -8  -1   6        9.12       11.57      0.46 o 
  -7  -1   6        4.37        5.44      0.29 o 
  -6  -1   6       28.15       26.39      0.55 o 
  -5  -1   6       17.22       14.03      0.29 o 
  -4  -1   6      110.66      110.80      0.82 o 
  -3  -1   6      290.74      298.86      1.65 o 
  -2  -1   6        0.06       -0.01      0.14 o 
  -1  -1   6        0.06        0.42      0.15 o 
   0  -1   6      185.86      201.50      1.58 o 
   1  -1   6      163.18      165.06      1.24 o 
   2  -1   6       14.69       16.07      0.36 o 
   3  -1   6        0.01        0.10      0.21 o 
   4  -1   6      199.75      187.69      1.78 o 
   5  -1   6       71.65       73.47      1.57 o 
   6  -1   6        6.97        7.07      0.84 o 
   7  -1   6       15.86       15.41      1.10 o 
 -10   0   6       37.54       41.09      1.04 o 
  -9   0   6       35.70       38.45      0.74 o 
  -8   0   6        2.87        2.52      0.34 o 
  -7   0   6        2.08        3.06      0.29 o 
  -6   0   6      100.66      112.16      1.44 o 
  -5   0   6        0.00        1.96      0.15 o 
  -4   0   6      157.73      161.94      1.07 o 
  -3   0   6      105.70       95.80      0.75 o 
  -2   0   6        0.13        1.34      0.14 o 
  -1   0   6      167.48      175.35      1.67 o 
   0   0   6       11.08        4.75      0.25 o 
   1   0   6      448.60      442.14      5.84 o 
   2   0   6        1.04        1.13      0.22 o 
   3   0   6      105.71      101.49      0.85 o 
   4   0   6       46.70       43.78      1.02 o 
   5   0   6       48.82       49.31      0.85 o 
   6   0   6        8.62        9.33      0.84 o 
   7   0   6        0.03        0.63      0.73 o 
 -10   1   6        7.78        8.47      0.54 o 
  -9   1   6        2.23        1.61      0.38 o 
  -8   1   6        3.48        2.49      0.35 o 
  -7   1   6        2.89        2.32      0.26 o 
  -6   1   6       58.35       66.70      0.75 o 
  -5   1   6      131.48      160.83      1.22 o 
  -4   1   6       30.33       22.74      0.49 o 
  -3   1   6       67.01       63.53      0.70 o 
  -2   1   6        0.40        0.56      0.20 o 
  -1   1   6      385.12      423.23      2.88 o 
   0   1   6        2.04        2.31      0.18 o 
   1   1   6       48.13       55.56      0.53 o 
   2   1   6       55.09       64.73      0.65 o 
   3   1   6        8.37        8.17      0.35 o 
   4   1   6        0.03       -0.12      0.27 o 
   5   1   6        0.07        0.22      0.39 o 
   6   1   6        7.51        8.02      0.89 o 
 -10   2   6        0.15        0.10      0.45 o 
  -9   2   6        0.13       -0.05      0.35 o 
  -8   2   6       29.83       35.54      0.68 o 
  -7   2   6        4.81        6.24      0.30 o 
  -6   2   6        9.18        9.78      0.34 o 
  -5   2   6        1.81        0.49      0.27 o 
  -4   2   6       34.05       36.27      0.44 o 
  -3   2   6       42.76       45.35      0.57 o 
  -2   2   6      197.01      228.80      1.61 o 
  -1   2   6        0.00        0.06      0.18 o 
   0   2   6       52.80       65.21      0.56 o 
   1   2   6       84.01       71.60      0.83 o 
   2   2   6       14.50       12.32      0.42 o 
   3   2   6        0.39        0.40      0.29 o 
   4   2   6        4.77        5.46      0.40 o 
   5   2   6       13.22       13.42      1.13 o 
   6   2   6        9.22        8.02      0.67 o 
 -10   3   6        0.52        1.55      0.51 o 
  -9   3   6        0.35       -0.08      0.37 o 
  -8   3   6       36.95       39.16      0.91 o 
  -7   3   6      112.76      119.49      1.11 o 
  -6   3   6       18.94       21.47      0.43 o 
  -5   3   6       54.00       52.37      0.72 o 
  -4   3   6        4.12        4.16      0.32 o 
  -3   3   6        7.56        9.65      0.40 o 
  -2   3   6      288.83      299.61      2.27 o 
  -1   3   6       50.69       35.34      1.33 o 
   0   3   6       32.50       27.39      0.39 o 
   1   3   6       57.86       49.75      0.49 o 
   2   3   6      337.35      321.52      2.32 o 
   3   3   6      111.67      100.70      1.09 o 
   4   3   6        2.47        2.27      0.50 o 
   5   3   6        8.18        8.31      0.63 o 
   6   3   6        0.12        0.00      0.68 o 
 -10   4   6        1.65        1.55      0.73 o 
  -9   4   6        1.78        1.92      0.45 o 
  -8   4   6        5.68        6.46      0.57 o 
  -7   4   6        6.06        5.40      0.36 o 
  -6   4   6        0.08       -0.11      0.24 o 
  -5   4   6       36.30       39.23      0.53 o 
  -4   4   6       84.28       90.79      1.16 o 
  -3   4   6        2.98        1.61      0.25 o 
  -2   4   6      127.36      119.88      1.35 o 
  -1   4   6       15.37       20.09      0.41 o 
   0   4   6      110.21      104.13      1.36 o 
   1   4   6      132.90      133.64      1.75 o 
   2   4   6      203.43      200.97      2.73 o 
   3   4   6        6.73        5.19      0.64 o 
   4   4   6       21.84       20.60      1.31 o 
   5   4   6        0.04       -0.37      0.53 o 
 -10   5   6        3.44        4.09      0.84 o 
  -9   5   6       12.99       12.94      0.72 o 
  -8   5   6       11.26       11.21      0.89 o 
  -7   5   6       17.82       19.31      0.61 o 
  -6   5   6        6.27        7.77      0.51 o 
  -5   5   6        1.26        1.36      0.28 o 
  -4   5   6       41.11       42.40      0.60 o 
  -3   5   6        1.02        2.72      0.32 o 
  -2   5   6        3.90        5.77      0.31 o 
  -1   5   6       18.00       17.23      0.43 o 
   0   5   6      764.93      734.91      5.52 o 
   1   5   6       68.43       69.79      0.97 o 
   2   5   6       61.10       60.32      0.90 o 
   3   5   6        1.38        1.19      0.51 o 
   4   5   6        3.04        1.84      0.68 o 
   5   5   6       14.96       19.65      1.15 o 
  -9   6   6       21.46       23.74      1.26 o 
  -8   6   6        0.56        0.14      0.46 o 
  -7   6   6       12.23       12.29      0.65 o 
  -6   6   6       26.13       26.22      0.63 o 
  -5   6   6        4.11        3.81      0.57 o 
  -4   6   6       24.62       22.16      0.52 o 
  -3   6   6       23.12       19.50      0.63 o 
  -2   6   6        0.04        0.26      0.32 o 
  -1   6   6      207.75      216.29      2.21 o 
   0   6   6      199.76      183.73      2.77 o 
   1   6   6       17.00       18.00      0.56 o 
   2   6   6        4.51        3.06      0.51 o 
   3   6   6        2.72        3.54      1.07 o 
   4   6   6       21.95       22.28      0.89 o 
  -9   7   6        0.08        0.05      0.73 o 
  -8   7   6       12.89        9.95      0.86 o 
  -7   7   6        1.57        1.56      0.40 o 
  -6   7   6        9.22       10.19      0.83 o 
  -5   7   6        9.84        9.31      0.45 o 
  -4   7   6        0.13       -0.06      0.27 o 
  -3   7   6       10.44       11.63      0.79 o 
  -2   7   6      443.85      427.67      5.29 o 
  -1   7   6       18.99       17.52      0.71 o 
   0   7   6        9.37        7.76      0.44 o 
   1   7   6        0.15       -0.21      0.46 o 
   2   7   6        4.80        4.76      0.73 o 
   3   7   6       13.35       14.57      0.83 o 
   4   7   6        0.62        0.26      0.68 o 
  -8   8   6        3.04        3.28      0.56 o 
  -7   8   6        8.48        7.82      0.59 o 
  -6   8   6        5.62        5.88      0.56 o 
  -5   8   6       17.60       16.76      0.72 o 
  -4   8   6       30.62       30.70      0.85 o 
  -3   8   6       62.44       58.91      1.26 o 
  -2   8   6      127.75      124.03      1.74 o 
  -1   8   6        5.27        6.30      0.97 o 
   0   8   6        9.67        8.97      0.60 o 
   1   8   6        7.66        7.13      0.62 o 
   2   8   6       18.19       20.39      0.91 o 
   3   8   6        0.77        1.10      0.79 o 
  -8   9   6        1.90        2.00      0.56 o 
  -7   9   6        5.10        4.02      0.68 o 
  -6   9   6        0.24        0.47      0.71 o 
  -5   9   6        7.83        7.40      0.73 o 
  -4   9   6       53.16       53.63      1.10 o 
  -3   9   6       10.52        9.84      0.59 o 
  -2   9   6        3.40        5.22      0.51 o 
  -1   9   6        0.55        1.21      0.68 o 
   0   9   6        8.16        7.94      0.64 o 
   1   9   6        3.30        3.43      0.57 o 
   2   9   6       14.18       17.80      0.92 o 
  -7  10   6        4.42        4.38      0.61 o 
  -6  10   6       20.49       20.20      0.85 o 
  -5  10   6       20.91       20.18      0.83 o 
  -4  10   6       30.59       31.29      1.60 o 
  -3  10   6        0.01        0.21      0.73 o 
  -2  10   6        2.14        1.26      0.73 o 
  -1  10   6        0.44        0.94      0.73 o 
   0  10   6        0.01        0.45      0.59 o 
   1  10   6        0.02       -0.52      0.68 o 
  -6  11   6        0.90        0.39      0.55 o 
  -5  11   6        6.01        6.13      0.94 o 
  -4  11   6       17.03       18.18      1.26 o 
  -3  11   6        2.35        2.10      0.84 o 
  -2  11   6       19.31       19.39      1.21 o 
  -1  11   6        5.00        4.56      0.84 o 
  -1 -12   7        2.69        3.94      0.56 o 
   0 -12   7        0.01       -0.27      0.51 o 
   1 -12   7        0.48        0.61      0.55 o 
  -3 -11   7       62.55       73.30      1.28 o 
  -2 -11   7        0.70        0.66      0.37 o 
  -1 -11   7       25.26       23.79      0.71 o 
   0 -11   7        0.63        0.82      0.50 o 
   1 -11   7        3.57        3.48      0.57 o 
   2 -11   7       10.12        9.64      0.89 o 
   3 -11   7        2.12        2.31      0.84 o 
  -5 -10   7        5.32        4.94      0.33 o 
  -4 -10   7       20.32       18.12      0.76 o 
  -3 -10   7        0.20        0.38      0.31 o 
  -2 -10   7        1.16        2.16      0.41 o 
  -1 -10   7        2.01        3.70      0.40 o 
   0 -10   7        0.52        0.17      0.39 o 
   1 -10   7       31.61       30.38      1.83 o 
   2 -10   7        5.81        5.97      0.79 o 
   3 -10   7        4.63        3.62      0.84 o 
   4 -10   7        0.16        0.37      0.79 o 
  -6  -9   7        4.37        3.77      0.89 o 
  -5  -9   7       57.80       65.23      1.67 o 
  -4  -9   7        5.08        3.17      0.35 o 
  -3  -9   7      138.29      137.14      1.68 o 
  -2  -9   7       25.51       28.29      0.62 o 
  -1  -9   7       27.01       27.03      0.66 o 
   0  -9   7       43.86       41.17      0.80 o 
   1  -9   7       16.40       12.74      0.67 o 
   2  -9   7        0.00       -0.23      0.48 o 
   3  -9   7        0.20       -0.16      0.68 o 
   4  -9   7        2.05        3.98      0.84 o 
   5  -9   7        2.63        3.41      0.89 o 
  -7  -8   7        0.00       -0.31      0.79 o 
  -6  -8   7       16.65       16.98      1.31 o 
  -5  -8   7       20.33       19.21      0.45 o 
  -4  -8   7        0.30        0.78      0.27 o 
  -3  -8   7        9.50        9.55      0.42 o 
  -2  -8   7        0.50       -0.17      0.32 o 
  -1  -8   7       90.88       82.77      1.07 o 
   0  -8   7        5.40        5.70      0.41 o 
   1  -8   7       13.36       15.44      0.61 o 
   2  -8   7        2.26        1.68      0.35 o 
   3  -8   7        0.17        0.32      0.58 o 
   4  -8   7       77.38       82.31      1.83 o 
   5  -8   7       13.98       12.99      0.70 o 
  -7  -7   7       45.07       45.17      1.78 o 
  -6  -7   7        1.54        1.15      0.68 o 
  -5  -7   7       93.77       94.33      1.09 o 
  -4  -7   7       43.79       47.24      0.75 o 
  -3  -7   7        5.93        6.45      0.30 o 
  -2  -7   7      116.58       85.36      1.03 o 
  -1  -7   7      113.15       98.95      1.42 o 
   0  -7   7        3.31        4.44      0.32 o 
   1  -7   7        2.23        2.70      0.25 o 
   2  -7   7       10.67       10.76      0.49 o 
   3  -7   7       12.81       11.81      0.65 o 
   4  -7   7       14.79       13.78      0.86 o 
   5  -7   7        6.76        6.52      0.61 o 
   6  -7   7        1.42        1.32      0.57 o 
  -8  -6   7        3.07        2.15      0.45 o 
  -7  -6   7       39.83       44.12      0.90 o 
  -6  -6   7       30.66       25.81      1.15 o 
  -5  -6   7       72.48       68.67      0.76 o 
  -4  -6   7        0.79        0.79      0.23 o 
  -3  -6   7        0.31        0.19      0.23 o 
  -2  -6   7       22.29       17.58      0.40 o 
  -1  -6   7        5.25        1.94      0.33 o 
   0  -6   7        0.22        0.80      0.21 o 
   1  -6   7        6.68        6.61      0.28 o 
   2  -6   7      196.35      208.05      3.09 o 
   3  -6   7      123.17      133.02      2.10 o 
   4  -6   7        1.70        1.35      0.50 o 
   5  -6   7        2.76        2.89      0.84 o 
   6  -6   7        0.11       -0.34      0.54 o 
  -8  -5   7        1.51        1.13      0.40 o 
  -7  -5   7       39.88       39.70      0.98 o 
  -6  -5   7       13.44       11.20      0.48 o 
  -5  -5   7       19.42       16.14      0.38 o 
  -4  -5   7       44.02       29.21      0.55 o 
  -3  -5   7        0.68       -0.07      0.23 o 
  -2  -5   7       81.53       55.30      0.55 o 
  -1  -5   7       18.62       13.36      0.25 o 
   0  -5   7      166.05      162.37      1.35 o 
   1  -5   7        6.36        6.03      0.37 o 
   2  -5   7      283.92      280.07      2.37 o 
   3  -5   7        3.20        3.98      0.45 o 
   4  -5   7        0.64       -0.12      0.36 o 
   5  -5   7       15.49       14.08      0.61 o 
   6  -5   7        1.44        1.69      0.45 o 
  -9  -4   7       40.74       41.35      1.36 o 
  -8  -4   7        6.75        8.43      0.37 o 
  -7  -4   7       42.17       42.19      0.58 o 
  -6  -4   7       74.37       74.69      0.79 o 
  -5  -4   7       37.86       35.07      0.54 o 
  -4  -4   7        0.01        0.11      0.16 o 
  -3  -4   7       55.17       62.34      0.64 o 
  -2  -4   7      867.65      902.79      5.92 o 
  -1  -4   7      231.28      225.18      1.59 o 
   0  -4   7      241.75      226.35      1.62 o 
   1  -4   7      152.57      142.22      1.34 o 
   2  -4   7      102.81      102.88      1.08 o 
   3  -4   7       96.21       98.33      1.46 o 
   4  -4   7       23.34       25.35      0.80 o 
   5  -4   7        0.04        0.10      0.46 o 
   6  -4   7        2.10        1.22      0.54 o 
  -9  -3   7        0.11       -0.11      0.42 o 
  -8  -3   7        5.26        6.16      0.59 o 
  -7  -3   7        5.64        4.32      0.29 o 
  -6  -3   7        4.56        6.04      0.26 o 
  -5  -3   7        8.40        8.46      0.33 o 
  -4  -3   7       29.96       46.63      0.46 o 
  -3  -3   7      125.68      141.94      1.13 o 
  -2  -3   7       25.65       26.13      0.30 o 
  -1  -3   7      336.82      296.47      2.05 o 
   0  -3   7      575.42      554.14      3.70 o 
   1  -3   7        4.65        3.98      0.21 o 
   2  -3   7      116.27      116.50      1.56 o 
   3  -3   7        6.31        6.33      0.50 o 
   4  -3   7       70.02       67.10      0.98 o 
   5  -3   7        0.08        0.31      0.48 o 
   6  -3   7        7.94        7.07      0.61 o 
  -9  -2   7       73.02       70.53      1.42 o 
  -8  -2   7        6.12        7.01      0.34 o 
  -7  -2   7        0.57        0.35      0.25 o 
  -6  -2   7        6.56        6.21      0.31 o 
  -5  -2   7        7.45        6.72      0.22 o 
  -4  -2   7      359.85      365.35      2.36 o 
  -3  -2   7        3.57        1.55      0.11 o 
  -2  -2   7       38.75       40.11      0.45 o 
  -1  -2   7       44.18       44.66      0.46 o 
   0  -2   7       16.30       12.61      0.30 o 
   1  -2   7       25.24       22.05      0.37 o 
   2  -2   7       27.78       26.63      0.43 o 
   3  -2   7        0.05        0.01      0.28 o 
   4  -2   7       21.77       20.09      0.76 o 
   5  -2   7        8.91        8.44      0.86 o 
   6  -2   7       10.92        9.93      0.65 o 
 -10  -1   7        8.71        8.23      0.79 o 
  -9  -1   7       60.66       57.77      0.88 o 
  -8  -1   7        9.62        8.20      0.40 o 
  -7  -1   7       24.97       27.06      0.68 o 
  -6  -1   7       69.09       80.29      0.77 o 
  -5  -1   7        0.91        0.54      0.17 o 
  -4  -1   7       37.23       39.00      0.42 o 
  -3  -1   7        1.03        2.31      0.16 o 
  -2  -1   7      152.43      155.84      1.25 o 
  -1  -1   7        8.25        4.50      0.18 o 
   0  -1   7       43.14       50.48      0.57 o 
   1  -1   7        3.27        3.52      0.29 o 
   2  -1   7       44.91       37.65      0.52 o 
   3  -1   7       61.93       62.08      0.87 o 
   4  -1   7        9.78        8.36      0.56 o 
   5  -1   7        1.72        2.17      0.48 o 
   6  -1   7        0.49        0.00      0.73 o 
 -10   0   7        6.68        6.62      0.59 o 
  -9   0   7       15.21       14.42      1.00 o 
  -8   0   7       10.27        9.76      0.43 o 
  -7   0   7       11.80       12.76      0.64 o 
  -6   0   7      152.25      148.35      1.47 o 
  -5   0   7      102.26      101.56      0.84 o 
  -4   0   7        9.37       11.02      0.31 o 
  -3   0   7      458.51      455.09      3.40 o 
  -2   0   7        9.27        9.07      0.30 o 
  -1   0   7       92.69      102.29      1.13 o 
   0   0   7       35.65       35.50      0.49 o 
   1   0   7      452.55      465.35      3.46 o 
   2   0   7        5.16        1.83      0.37 o 
   3   0   7       37.11       33.53      0.94 o 
   4   0   7        0.12       -0.34      0.42 o 
   5   0   7        6.99        7.46      0.57 o 
   6   0   7       10.47       12.21      1.00 o 
 -10   1   7        1.85        1.94      0.55 o 
  -9   1   7        1.98        2.59      0.38 o 
  -8   1   7        1.30        1.79      0.35 o 
  -7   1   7       12.17       15.61      0.49 o 
  -6   1   7        0.00        0.27      0.20 o 
  -5   1   7      149.42      136.19      1.48 o 
  -4   1   7      175.99      163.98      1.37 o 
  -3   1   7        5.40        7.94      0.46 o 
  -2   1   7      316.85      329.23      2.51 o 
  -1   1   7      319.34      312.98      2.98 o 
   0   1   7      310.01      327.52      2.28 o 
   1   1   7       17.66       22.82      0.40 o 
   2   1   7        3.31        1.86      0.32 o 
   3   1   7       44.93       45.74      0.80 o 
   4   1   7       33.90       33.04      0.83 o 
   5   1   7       28.20       27.04      1.21 o 
   6   1   7       41.93       44.86      1.62 o 
 -10   2   7        0.24        0.39      0.55 o 
  -9   2   7        0.40       -0.36      0.36 o 
  -8   2   7       63.71       66.14      1.16 o 
  -7   2   7       35.44       43.43      0.66 o 
  -6   2   7        5.48        3.07      0.22 o 
  -5   2   7       56.49       59.57      0.69 o 
  -4   2   7       17.71       17.37      0.64 o 
  -3   2   7        5.27        3.66      0.26 o 
  -2   2   7        4.78        6.27      0.24 o 
  -1   2   7      221.63      259.63      2.01 o 
   0   2   7       59.45       55.93      0.67 o 
   1   2   7       42.61       40.06      0.63 o 
   2   2   7        0.60        1.44      0.38 o 
   3   2   7        5.08        4.96      0.40 o 
   4   2   7        4.73        4.51      0.51 o 
   5   2   7        8.39        9.43      0.69 o 
   6   2   7        1.23        2.31      0.84 o 
 -10   3   7        0.72        0.84      0.68 o 
  -9   3   7        1.13        1.06      0.39 o 
  -8   3   7        3.55        2.71      0.40 o 
  -7   3   7       62.99       69.02      0.86 o 
  -6   3   7        3.35        2.62      0.24 o 
  -5   3   7        7.34        6.06      0.34 o 
  -4   3   7      258.39      246.95      2.12 o 
  -3   3   7       24.65       28.52      0.46 o 
  -2   3   7        9.96       13.53      0.36 o 
  -1   3   7      186.41      190.25      1.72 o 
   0   3   7        1.56        2.19      0.20 o 
   1   3   7       15.54       18.38      0.44 o 
   2   3   7       34.28       30.84      0.73 o 
   3   3   7       25.06       25.80      0.66 o 
   4   3   7       31.11       30.06      1.00 o 
   5   3   7        2.15        2.07      0.60 o 
 -10   4   7        9.42        9.64      0.94 o 
  -9   4   7        5.13        4.35      0.52 o 
  -8   4   7        1.59        0.68      0.63 o 
  -7   4   7       32.71       32.16      0.61 o 
  -6   4   7        2.62        3.00      0.34 o 
  -5   4   7       30.70       34.92      0.51 o 
  -4   4   7       41.78       37.45      0.72 o 
  -3   4   7      403.60      389.49      4.01 o 
  -2   4   7       93.63       94.13      1.36 o 
  -1   4   7       13.45       12.51      0.39 o 
   0   4   7        8.19       10.93      0.42 o 
   1   4   7      103.99       96.29      1.32 o 
   2   4   7        2.68        1.44      0.36 o 
   3   4   7        1.48        1.58      0.51 o 
   4   4   7        2.91        2.63      0.94 o 
   5   4   7        3.52        4.19      0.79 o 
  -9   5   7       18.89       17.53      0.85 o 
  -8   5   7        0.02       -0.05      0.63 o 
  -7   5   7        0.00       -0.25      0.42 o 
  -6   5   7       98.92       99.26      2.64 o 
  -5   5   7        0.36        0.24      0.27 o 
  -4   5   7       53.43       48.19      0.80 o 
  -3   5   7        8.95        9.54      0.52 o 
  -2   5   7      229.57      219.72      3.99 o 
  -1   5   7        5.59        5.38      0.38 o 
   0   5   7      149.64      151.12      2.73 o 
   1   5   7        6.11        7.34      0.65 o 
   2   5   7      135.82      140.62      2.44 o 
   3   5   7       46.66       48.02      1.65 o 
   4   5   7       11.92       14.36      0.79 o 
  -9   6   7        9.54       10.64      0.94 o 
  -8   6   7        0.88        1.21      0.68 o 
  -7   6   7        0.36        0.95      0.38 o 
  -6   6   7       23.23       25.83      0.89 o 
  -5   6   7      115.76      119.20      1.44 o 
  -4   6   7        0.08        0.05      0.41 o 
  -3   6   7        0.53        0.76      0.50 o 
  -2   6   7       74.11       78.28      1.26 o 
  -1   6   7      221.06      227.58      4.05 o 
   0   6   7      138.87      138.26      1.59 o 
   1   6   7        4.69        4.10      0.40 o 
   2   6   7       12.67       11.56      0.70 o 
   3   6   7        0.30        1.31      0.84 o 
   4   6   7       16.77       19.44      1.21 o 
  -9   7   7        0.03       -0.21      0.73 o 
  -8   7   7        3.40        3.25      0.54 o 
  -7   7   7        2.91        2.86      0.52 o 
  -6   7   7        7.34        6.11      0.56 o 
  -5   7   7        4.62        3.10      0.48 o 
  -4   7   7       54.68       53.31      1.49 o 
  -3   7   7       67.68       74.05      1.22 o 
  -2   7   7      158.47      159.58      2.13 o 
  -1   7   7        0.50        0.74      0.36 o 
   0   7   7       10.47       10.58      0.48 o 
   1   7   7       26.36       24.20      0.94 o 
   2   7   7        3.70        4.53      0.62 o 
   3   7   7        1.53        2.83      0.62 o 
  -8   8   7        4.76        3.84      0.97 o 
  -7   8   7       15.76       14.90      0.80 o 
  -6   8   7        6.81        8.13      0.59 o 
  -5   8   7       17.55       20.18      0.80 o 
  -4   8   7        8.15        8.13      0.56 o 
  -3   8   7       20.97       22.47      0.80 o 
  -2   8   7      121.91      122.84      1.78 o 
  -1   8   7        3.02        2.71      0.40 o 
   0   8   7        0.95        0.60      0.51 o 
   1   8   7        3.50        4.92      0.63 o 
   2   8   7       28.23       31.13      1.06 o 
  -7   9   7        0.01        0.36      0.54 o 
  -6   9   7        3.37        2.15      0.54 o 
  -5   9   7       15.61       15.85      0.78 o 
  -4   9   7       48.65       46.05      1.05 o 
  -3   9   7        0.19        0.30      0.76 o 
  -2   9   7        0.02       -0.44      0.44 o 
  -1   9   7       18.82       20.37      0.88 o 
   0   9   7        2.63        4.66      0.63 o 
   1   9   7       23.16       27.96      1.03 o 
  -6  10   7        0.68        0.64      0.55 o 
  -5  10   7        0.01       -0.29      0.73 o 
  -4  10   7       30.59       27.04      0.90 o 
  -3  10   7        0.74        0.94      0.79 o 
  -2  10   7        0.80        0.21      0.73 o 
  -1  10   7        1.46        1.35      0.60 o 
   0  10   7       34.34       39.36      1.17 o 
  -4  11   7        1.83        2.41      0.89 o 
  -3  11   7        0.61        1.57      0.84 o 
  -3 -11   8       48.72       57.69      1.15 o 
  -2 -11   8        4.92        6.51      0.54 o 
  -1 -11   8        4.36        5.82      0.68 o 
   0 -11   8        0.01        0.93      0.54 o 
   1 -11   8       11.07       10.84      0.70 o 
   2 -11   8        8.78        9.43      0.94 o 
  -4 -10   8        0.42        1.21      0.45 o 
  -3 -10   8        5.06        4.52      0.50 o 
  -2 -10   8        5.06        6.68      0.43 o 
  -1 -10   8        1.60        0.93      0.45 o 
   0 -10   8        1.71        2.71      0.50 o 
   1 -10   8       37.70       33.87      2.28 o 
   2 -10   8        1.90        1.31      0.73 o 
   3 -10   8       10.83       12.37      1.05 o 
  -5  -9   8      119.74      132.51      2.23 o 
  -4  -9   8        0.10        0.18      0.35 o 
  -3  -9   8       19.04       23.32      0.84 o 
  -2  -9   8        3.99        2.43      0.57 o 
  -1  -9   8       13.41       13.58      0.58 o 
   0  -9   8       16.12       13.05      1.10 o 
   1  -9   8       51.69       48.75      1.10 o 
   2  -9   8       37.32       41.77      1.47 o 
   3  -9   8       21.05       19.49      1.21 o 
   4  -9   8        3.16        1.36      0.84 o 
  -6  -8   8        0.87        0.98      0.27 o 
  -5  -8   8        3.30        2.80      0.32 o 
  -4  -8   8        4.32        2.36      0.30 o 
  -3  -8   8       37.12       39.23      0.93 o 
  -2  -8   8        0.46        1.83      0.33 o 
  -1  -8   8      188.14      158.46      1.76 o 
   0  -8   8       46.15       45.77      0.85 o 
   1  -8   8       23.63       20.64      0.81 o 
   2  -8   8        3.18        4.56      0.73 o 
   3  -8   8       17.95       20.70      1.15 o 
   4  -8   8       41.39       38.84      1.04 o 
   5  -8   8        2.15        2.07      0.59 o 
  -7  -7   8       75.25       83.32      1.62 o 
  -6  -7   8        1.83        1.75      0.36 o 
  -5  -7   8        8.87        8.92      0.39 o 
  -4  -7   8       27.47       26.02      0.51 o 
  -3  -7   8        3.54        2.68      0.30 o 
  -2  -7   8      120.75      105.42      1.26 o 
  -1  -7   8       39.62       38.43      0.72 o 
   0  -7   8        0.00       -0.15      0.38 o 
   1  -7   8       85.18       85.69      1.44 o 
   2  -7   8        7.94        7.65      0.51 o 
   3  -7   8       22.97       21.16      0.80 o 
   4  -7   8       71.51       75.52      1.39 o 
   5  -7   8        5.35        4.95      0.63 o 
  -8  -6   8        0.01       -0.52      0.52 o 
  -7  -6   8        5.19        6.39      0.52 o 
  -6  -6   8       13.61       13.34      0.42 o 
  -5  -6   8        5.41        5.37      0.29 o 
  -4  -6   8        0.20        1.08      0.41 o 
  -3  -6   8      374.84      313.30      2.65 o 
  -2  -6   8       25.12       19.14      0.57 o 
  -1  -6   8      149.99      140.51      1.57 o 
   0  -6   8       13.87       16.07      0.41 o 
   1  -6   8        1.96        2.72      0.35 o 
   2  -6   8      344.48      336.90      3.89 o 
   3  -6   8       67.65       63.84      1.18 o 
   4  -6   8       55.29       55.48      1.17 o 
   5  -6   8        0.25        1.16      0.54 o 
  -8  -5   8        2.87        2.47      0.51 o 
  -7  -5   8        1.14        1.72      0.27 o 
  -6  -5   8       17.96       18.13      0.43 o 
  -5  -5   8       38.41       33.97      0.54 o 
  -4  -5   8      284.01      243.06      2.16 o 
  -3  -5   8       12.84       15.64      0.48 o 
  -2  -5   8        1.59        0.79      0.24 o 
  -1  -5   8        0.36       -0.20      0.20 o 
   0  -5   8      112.91      113.56      1.04 o 
   1  -5   8       65.36       67.83      0.84 o 
   2  -5   8       50.22       56.47      0.87 o 
   3  -5   8        0.01        0.20      0.37 o 
   4  -5   8       88.34       88.06      1.19 o 
   5  -5   8        0.39        0.33      0.43 o 
   6  -5   8       31.68       32.86      1.47 o 
  -9  -4   8        1.71        1.41      0.63 o 
  -8  -4   8       20.17       18.45      0.58 o 
  -7  -4   8        2.26        3.13      0.28 o 
  -6  -4   8       13.13       12.86      0.39 o 
  -5  -4   8      177.08      153.34      1.24 o 
  -4  -4   8        1.42        1.76      0.22 o 
  -3  -4   8      109.83       92.12      0.95 o 
  -2  -4   8       20.13       19.90      0.39 o 
  -1  -4   8        6.07        5.52      0.21 o 
   0  -4   8     1060.37     1055.69      6.93 o 
   1  -4   8      280.29      289.49      2.80 o 
   2  -4   8      256.47      254.96      5.14 o 
   3  -4   8        0.11        0.39      0.44 o 
   4  -4   8       42.52       50.77      1.09 o 
   5  -4   8        0.08        0.85      0.50 o 
   6  -4   8        0.63        0.34      0.54 o 
  -9  -3   8        3.73        4.31      0.48 o 
  -8  -3   8        2.43        2.74      0.34 o 
  -7  -3   8       64.42       63.27      0.75 o 
  -6  -3   8      124.31      122.11      1.13 o 
  -5  -3   8        0.62        0.23      0.20 o 
  -4  -3   8       13.05       18.07      0.32 o 
  -3  -3   8       45.86       48.81      0.58 o 
  -2  -3   8      119.21      115.10      1.18 o 
  -1  -3   8       51.26       47.42      0.52 o 
   0  -3   8       48.55       53.48      0.64 o 
   1  -3   8        0.95        0.61      0.21 o 
   2  -3   8      230.05      226.36      2.76 o 
   3  -3   8        1.57        0.95      0.50 o 
   4  -3   8       18.86       17.63      1.15 o 
   5  -3   8        0.04       -0.31      0.48 o 
   6  -3   8        6.61        4.98      0.61 o 
  -9  -2   8       15.85       17.68      0.68 o 
  -8  -2   8       18.12       18.08      0.54 o 
  -7  -2   8       17.92       14.14      0.43 o 
  -6  -2   8        0.09        0.69      0.23 o 
  -5  -2   8        9.53        6.94      0.24 o 
  -4  -2   8       20.51       21.70      0.33 o 
  -3  -2   8        1.74        2.40      0.19 o 
  -2  -2   8     1194.84     1165.98      8.21 o 
  -1  -2   8      579.05      574.58      3.81 o 
   0  -2   8      494.42      480.27      3.23 o 
   1  -2   8       33.02       32.47      0.45 o 
   2  -2   8       33.54       38.76      1.15 o 
   3  -2   8       18.20       18.31      1.28 o 
   4  -2   8        0.48        0.08      0.46 o 
   5  -2   8       29.32       32.79      0.96 o 
   6  -2   8        0.18        0.16      0.73 o 
  -9  -1   8       33.82       33.90      0.92 o 
  -8  -1   8       17.09       15.08      0.53 o 
  -7  -1   8        0.08       -0.02      0.29 o 
  -6  -1   8        6.73        8.90      0.35 o 
  -5  -1   8        5.34        5.98      0.29 o 
  -4  -1   8        0.17        0.16      0.17 o 
  -3  -1   8       19.61       22.22      0.37 o 
  -2  -1   8       99.06       89.77      0.92 o 
  -1  -1   8       69.22       71.87      0.66 o 
   0  -1   8      303.62      301.72      2.11 o 
   1  -1   8       28.53       25.90      0.47 o 
   2  -1   8       16.89       10.54      0.36 o 
   3  -1   8       30.92       25.33      1.36 o 
   4  -1   8        2.59        1.58      0.46 o 
   5  -1   8        2.26        1.69      0.50 o 
   6  -1   8        0.09        0.73      0.79 o 
  -9   0   8        3.57        3.76      0.41 o 
  -8   0   8       10.44       12.97      0.52 o 
  -7   0   8        0.32        0.87      0.31 o 
  -6   0   8       59.39       61.63      1.12 o 
  -5   0   8        5.55        6.20      0.26 o 
  -4   0   8      287.41      269.63      3.11 o 
  -3   0   8       71.24       63.23      0.67 o 
  -2   0   8      494.56      489.99      4.75 o 
  -1   0   8      236.88      241.41      2.10 o 
   0   0   8       16.74       15.16      0.41 o 
   1   0   8        2.91        4.25      0.33 o 
   2   0   8       20.37       14.87      1.26 o 
   3   0   8        9.06       10.99      1.21 o 
   4   0   8        0.11        0.33      0.46 o 
   5   0   8       21.99       21.28      1.21 o 
 -10   1   8       10.95        9.81      1.23 o 
  -9   1   8        5.96        5.73      0.44 o 
  -8   1   8        2.18        2.32      0.37 o 
  -7   1   8        0.20       -0.28      0.34 o 
  -6   1   8       20.85       25.71      0.62 o 
  -5   1   8        0.52        0.31      0.23 o 
  -4   1   8      423.46      420.11      3.19 o 
  -3   1   8       25.18       23.40      0.44 o 
  -2   1   8       98.85       97.05      0.89 o 
  -1   1   8       19.25       22.60      0.64 o 
   0   1   8        0.01        1.08      0.27 o 
   1   1   8        0.61       -0.37      0.37 o 
   2   1   8       24.97       18.58      0.68 o 
   3   1   8       46.00       38.17      0.93 o 
   4   1   8        0.19        0.31      0.44 o 
   5   1   8       10.50       11.21      1.00 o 
 -10   2   8        0.99        1.94      0.73 o 
  -9   2   8        3.06        2.49      0.43 o 
  -8   2   8        7.09        5.62      0.42 o 
  -7   2   8        2.29        0.57      0.33 o 
  -6   2   8      102.64       94.92      1.15 o 
  -5   2   8        5.17        5.29      0.33 o 
  -4   2   8       13.88       11.68      0.49 o 
  -3   2   8      400.23      418.42      3.47 o 
  -2   2   8       23.16       18.82      0.43 o 
  -1   2   8       14.58       15.88      0.40 o 
   0   2   8        0.06        0.28      0.28 o 
   1   2   8       35.55       28.41      0.62 o 
   2   2   8       11.33       11.98      0.58 o 
   3   2   8       20.76       19.47      1.02 o 
   4   2   8       10.87       15.23      0.84 o 
   5   2   8       13.27       15.72      1.15 o 
  -9   3   8        3.46        2.79      0.49 o 
  -8   3   8       21.18       18.05      0.61 o 
  -7   3   8        0.91        0.97      0.37 o 
  -6   3   8      138.33      151.21      2.28 o 
  -5   3   8       18.08       16.67      0.55 o 
  -4   3   8      141.02      146.77      1.62 o 
  -3   3   8        5.64        4.04      0.35 o 
  -2   3   8        1.14        0.55      0.24 o 
  -1   3   8        4.12        6.87      0.33 o 
   0   3   8        1.55        0.79      0.30 o 
   1   3   8      128.30      114.81      2.02 o 
   2   3   8        0.52        0.13      0.37 o 
   3   3   8       13.82       17.91      1.02 o 
   4   3   8       43.16       48.13      1.21 o 
  -9   4   8       22.18       22.58      0.78 o 
  -8   4   8       38.67       40.61      1.36 o 
  -7   4   8        2.85        1.54      0.35 o 
  -6   4   8        2.53        2.55      0.36 o 
  -5   4   8      137.29      130.01      1.49 o 
  -4   4   8        7.84        5.15      0.38 o 
  -3   4   8        7.13       10.04      0.53 o 
  -2   4   8        1.89        1.08      0.44 o 
  -1   4   8       88.36       78.62      1.04 o 
   0   4   8        7.07        5.69      0.45 o 
   1   4   8        0.22        0.24      0.33 o 
   2   4   8        2.35        1.91      0.38 o 
   3   4   8       24.44       21.54      0.91 o 
   4   4   8        0.48       -0.57      0.57 o 
  -9   5   8        0.03       -0.47      0.73 o 
  -8   5   8       38.26       34.17      1.31 o 
  -7   5   8        0.52        0.62      0.37 o 
  -6   5   8       63.01       61.08      1.07 o 
  -5   5   8        2.38        3.55      0.46 o 
  -4   5   8        0.00       -0.41      0.41 o 
  -3   5   8        6.07        6.87      0.59 o 
  -2   5   8       23.13       18.86      0.54 o 
  -1   5   8      111.60      110.10      2.15 o 
   0   5   8        0.12       -0.33      0.34 o 
   1   5   8        1.63        2.65      0.39 o 
   2   5   8       10.51        9.97      0.66 o 
   3   5   8        6.74        9.83      0.69 o 
  -9   6   8        0.35        2.52      0.84 o 
  -8   6   8        0.76        0.68      0.73 o 
  -7   6   8       39.28       38.80      1.34 o 
  -6   6   8        0.09       -0.37      0.44 o 
  -5   6   8        0.60        0.26      0.44 o 
  -4   6   8       24.85       23.15      0.78 o 
  -3   6   8      132.33      122.62      1.76 o 
  -2   6   8       64.18       65.66      0.98 o 
  -1   6   8        2.72        4.41      0.39 o 
   0   6   8        8.73        7.41      0.45 o 
   1   6   8       37.28       38.86      1.04 o 
   2   6   8       30.71       33.58      1.97 o 
   3   6   8        0.03        0.37      0.58 o 
  -8   7   8       21.57       19.13      1.21 o 
  -7   7   8        0.79        0.31      0.48 o 
  -6   7   8        8.86        6.29      0.57 o 
  -5   7   8        1.80        1.21      0.48 o 
  -4   7   8        5.21        4.18      0.52 o 
  -3   7   8        9.47        8.22      0.76 o 
  -2   7   8       31.69       31.79      0.87 o 
  -1   7   8        0.54        0.88      0.38 o 
   0   7   8       23.57       23.99      2.49 o 
   1   7   8        0.14       -0.09      0.54 o 
   2   7   8        8.94        8.33      0.72 o 
  -8   8   8        0.31        0.89      0.79 o 
  -7   8   8        0.00        0.00      0.52 o 
  -6   8   8       16.77       17.45      0.81 o 
  -5   8   8       19.13       18.92      0.80 o 
  -4   8   8       82.62       81.09      1.39 o 
  -3   8   8        4.08        2.65      0.51 o 
  -2   8   8       47.39       45.89      0.93 o 
  -1   8   8        8.74        8.42      1.07 o 
   0   8   8       19.97       19.97      0.88 o 
   1   8   8        8.45        8.15      0.68 o 
  -7   9   8        1.22        1.10      0.56 o 
  -6   9   8        3.02        1.58      0.57 o 
  -5   9   8       10.01        9.60      0.66 o 
  -4   9   8       57.48       61.18      1.24 o 
  -3   9   8        6.97        7.85      0.60 o 
  -2   9   8       13.71       12.52      1.00 o 
  -1   9   8        6.27        8.49      0.89 o 
   0   9   8        4.35        6.18      0.89 o 
  -5  10   8        0.39        0.38      0.57 o 
  -4  10   8       53.50       54.34      1.78 o 
  -3  10   8        3.04        4.30      0.89 o 
  -2  10   8        1.95        1.57      0.84 o 
  -1 -11   9        1.12        1.45      0.54 o 
   0 -11   9        0.04        0.54      0.55 o 
  -4 -10   9       19.48       22.76      0.76 o 
  -3 -10   9       70.62       78.56      1.09 o 
  -2 -10   9        5.66        5.65      0.45 o 
  -1 -10   9        7.05        8.49      0.61 o 
   0 -10   9        0.84        0.06      0.51 o 
   1 -10   9       23.18       21.85      1.15 o 
   2 -10   9        6.23        5.03      0.89 o 
  -5  -9   9       68.29       82.74      3.09 o 
  -4  -9   9        0.11        0.42      0.32 o 
  -3  -9   9        3.61        3.29      0.36 o 
  -2  -9   9       10.35       10.99      0.48 o 
  -1  -9   9        0.41        0.60      0.46 o 
   0  -9   9        1.11        0.84      0.68 o 
   1  -9   9        1.45        0.26      0.73 o 
   2  -9   9        0.31        1.94      0.73 o 
   3  -9   9        6.76        6.50      0.94 o 
  -6  -8   9       17.41       21.89      0.63 o 
  -5  -8   9       29.82       32.33      1.34 o 
  -4  -8   9        4.90        6.55      0.36 o 
  -3  -8   9       10.90       18.03      0.55 o 
  -2  -8   9       18.78       17.21      0.58 o 
  -1  -8   9       57.16       53.53      1.46 o 
   0  -8   9       80.28       81.07      1.44 o 
   1  -8   9       10.63       13.80      1.13 o 
   2  -8   9        8.14        6.81      0.89 o 
   3  -8   9       10.24        6.39      0.89 o 
   4  -8   9       37.27       38.57      1.57 o 
  -7  -7   9      104.30      115.39      2.25 o 
  -6  -7   9        0.00       -0.47      0.47 o 
  -5  -7   9       56.14       55.90      0.71 o 
  -4  -7   9        1.89        1.62      0.31 o 
  -3  -7   9        0.59        0.96      0.33 o 
  -2  -7   9       24.38       24.44      0.64 o 
  -1  -7   9       39.20       32.07      0.71 o 
   0  -7   9        0.25        0.52      0.45 o 
   1  -7   9        6.86       10.23      1.05 o 
   2  -7   9        2.04        1.41      0.73 o 
   3  -7   9       23.06       23.02      0.85 o 
   4  -7   9       51.12       55.32      1.22 o 
  -7  -6   9       14.00       15.09      0.79 o 
  -6  -6   9        0.83        0.70      0.29 o 
  -5  -6   9       15.61       10.31      0.40 o 
  -4  -6   9       32.86       30.06      0.55 o 
  -3  -6   9      159.34      136.89      1.34 o 
  -2  -6   9       15.59       15.69      0.50 o 
  -1  -6   9       38.56       37.27      0.73 o 
   0  -6   9       22.29       22.76      1.28 o 
   1  -6   9       34.04       36.37      0.73 o 
   2  -6   9      107.51      112.09      3.93 o 
   3  -6   9       34.88       33.08      0.92 o 
   4  -6   9       53.57       50.84      1.03 o 
  -8  -5   9        0.40        0.52      0.58 o 
  -7  -5   9       17.71       19.55      0.57 o 
  -6  -5   9       13.90       12.42      0.47 o 
  -5  -5   9       22.15       22.19      0.48 o 
  -4  -5   9       73.40       70.80      0.95 o 
  -3  -5   9        0.77        0.22      0.27 o 
  -2  -5   9      109.17      121.65      1.13 o 
  -1  -5   9      242.85      232.38      2.08 o 
   0  -5   9       30.00       31.49      0.55 o 
   1  -5   9      156.41      150.15      1.79 o 
   2  -5   9      241.43      242.36      3.82 o 
   3  -5   9        3.90        3.81      0.44 o 
   4  -5   9        8.13        8.23      0.78 o 
   5  -5   9        7.04        6.64      0.54 o 
  -8  -4   9        0.65        0.15      0.37 o 
  -7  -4   9        0.02       -0.04      0.30 o 
  -6  -4   9      114.60      103.46      1.14 o 
  -5  -4   9      256.34      218.04      1.96 o 
  -4  -4   9        0.06        0.68      0.22 o 
  -3  -4   9        6.93        7.28      0.34 o 
  -2  -4   9      124.58      125.38      1.30 o 
  -1  -4   9       19.86       20.77      0.40 o 
   0  -4   9      316.01      311.57      2.97 o 
   1  -4   9       18.07       17.61      0.61 o 
   2  -4   9       81.09       84.99      1.39 o 
   3  -4   9       75.65       72.30      1.32 o 
   4  -4   9       17.81       16.69      0.82 o 
   5  -4   9        0.43        0.81      0.71 o 
  -9  -3   9        2.92        4.07      1.02 o 
  -8  -3   9        1.08        0.38      0.37 o 
  -7  -3   9        0.71       -0.12      0.30 o 
  -6  -3   9        0.20       -0.11      0.30 o 
  -5  -3   9        0.64        0.79      0.21 o 
  -4  -3   9       29.22       33.38      0.48 o 
  -3  -3   9      123.07      109.55      1.29 o 
  -2  -3   9       27.69       25.54      0.65 o 
  -1  -3   9      773.29      755.15      4.98 o 
   0  -3   9      460.65      446.91      3.38 o 
   1  -3   9       42.36       43.87      0.70 o 
   2  -3   9       89.72       86.28      1.41 o 
   3  -3   9        2.73        1.45      0.79 o 
   4  -3   9       30.17       25.71      0.89 o 
   5  -3   9        8.34        8.20      0.65 o 
  -9  -2   9        2.73        2.82      0.43 o 
  -8  -2   9       10.00       11.57      0.76 o 
  -7  -2   9       59.18       61.59      0.86 o 
  -6  -2   9        3.69        3.60      0.33 o 
  -5  -2   9       28.64       26.05      0.50 o 
  -4  -2   9       41.77       40.77      0.60 o 
  -3  -2   9       45.66       40.00      0.63 o 
  -2  -2   9     1450.26     1419.23      9.27 o 
  -1  -2   9        2.18        3.59      0.30 o 
   0  -2   9      346.62      370.25      2.79 o 
   1  -2   9        3.64        2.67      0.27 o 
   2  -2   9        3.86        4.61      0.50 o 
   3  -2   9        7.44        7.63      0.57 o 
   4  -2   9        1.43        1.99      0.52 o 
   5  -2   9        0.14       -0.49      0.54 o 
  -9  -1   9        3.17        2.38      0.45 o 
  -8  -1   9        0.16        0.46      0.34 o 
  -7  -1   9        9.39        6.15      0.38 o 
  -6  -1   9        6.14        4.73      0.32 o 
  -5  -1   9       76.21       66.99      0.77 o 
  -4  -1   9       52.68       43.33      0.73 o 
  -3  -1   9      440.25      455.23      3.14 o 
  -2  -1   9      210.00      217.51      1.91 o 
  -1  -1   9       42.14       38.47      0.48 o 
   0  -1   9       27.05       19.91      0.48 o 
   1  -1   9        1.19        1.87      0.27 o 
   2  -1   9      191.28      167.25      2.22 o 
   3  -1   9       14.33       11.65      1.05 o 
   4  -1   9       20.41       17.60      0.83 o 
   5  -1   9       20.56       23.32      1.31 o 
  -9   0   9       19.58       20.71      0.73 o 
  -8   0   9        1.55        1.04      0.36 o 
  -7   0   9        9.24       11.09      0.46 o 
  -6   0   9       11.11        9.83      0.38 o 
  -5   0   9      104.67      106.58      0.92 o 
  -4   0   9      821.27      838.38      7.19 o 
  -3   0   9       28.12       25.99      0.45 o 
  -2   0   9      498.19      504.95      4.68 o 
  -1   0   9        5.51        4.21      0.38 o 
   0   0   9      166.38      168.11      1.81 o 
   1   0   9       94.88       97.35      1.70 o 
   2   0   9       13.54       12.79      0.67 o 
   3   0   9       35.98       32.70      1.36 o 
   4   0   9        5.75        6.59      0.66 o 
   5   0   9        4.43        2.41      0.84 o 
  -9   1   9        1.09        0.95      0.44 o 
  -8   1   9       19.40       21.69      0.62 o 
  -7   1   9       28.74       25.60      0.61 o 
  -6   1   9       68.83       65.14      1.03 o 
  -5   1   9      201.97      195.05      1.63 o 
  -4   1   9      126.58      119.48      1.29 o 
  -3   1   9        0.65       -0.12      0.25 o 
  -2   1   9       98.78       96.03      1.02 o 
  -1   1   9       12.31       13.88      0.52 o 
   0   1   9      107.48       81.27      1.78 o 
   1   1   9       42.03       29.28      0.82 o 
   2   1   9       22.60       18.78      0.72 o 
   3   1   9       21.65       19.34      0.76 o 
   4   1   9       17.35       19.18      1.15 o 
  -9   2   9        6.32        5.22      0.53 o 
  -8   2   9        0.00       -0.09      0.45 o 
  -7   2   9      121.99      127.50      1.41 o 
  -6   2   9      262.48      267.99      4.70 o 
  -5   2   9        1.05        0.87      0.42 o 
  -4   2   9      316.30      327.17      2.57 o 
  -3   2   9       41.74       38.35      0.53 o 
  -2   2   9       60.20       55.87      0.73 o 
  -1   2   9       54.11       48.14      0.74 o 
   0   2   9       20.87       21.88      0.74 o 
   1   2   9       48.14       44.94      0.82 o 
   2   2   9        0.34        0.16      0.44 o 
   3   2   9       35.30       31.30      0.91 o 
   4   2   9       36.91       41.82      1.52 o 
  -9   3   9        7.67        8.05      0.72 o 
  -8   3   9       40.12       40.33      0.94 o 
  -7   3   9       19.38       18.29      0.70 o 
  -6   3   9       75.67       73.45      1.55 o 
  -5   3   9       12.16        9.72      0.80 o 
  -4   3   9       54.32       53.02      1.85 o 
  -3   3   9        0.07        0.82      0.39 o 
  -2   3   9      146.49      122.22      1.38 o 
  -1   3   9      186.02      165.48      1.79 o 
   0   3   9       20.46       14.29      0.55 o 
   1   3   9       61.39       55.57      1.06 o 
   2   3   9        1.39        0.65      0.40 o 
   3   3   9       25.21       28.52      0.99 o 
   4   3   9       37.35       40.81      1.19 o 
  -9   4   9       46.36       51.36      1.62 o 
  -8   4   9       51.56       50.41      1.25 o 
  -7   4   9        0.96        0.42      0.63 o 
  -6   4   9       73.04       76.28      1.26 o 
  -5   4   9        6.20        5.90      0.50 o 
  -4   4   9       24.56       21.29      0.72 o 
  -3   4   9      117.67      110.12      1.61 o 
  -2   4   9       17.69       20.25      0.55 o 
  -1   4   9        0.06        0.12      0.33 o 
   0   4   9        3.26        2.38      0.38 o 
   1   4   9        5.28        4.46      0.42 o 
   2   4   9       14.45       17.96      0.67 o 
   3   4   9       12.97       14.40      0.83 o 
  -9   5   9        3.10        2.90      1.00 o 
  -8   5   9       51.46       57.12      1.73 o 
  -7   5   9       14.69       15.64      0.72 o 
  -6   5   9       41.45       43.23      0.98 o 
  -5   5   9       11.23       12.24      0.63 o 
  -4   5   9       74.37       69.56      1.26 o 
  -3   5   9       30.45       27.89      0.82 o 
  -2   5   9        7.70        7.02      1.10 o 
  -1   5   9       64.93       61.25      1.37 o 
   0   5   9       36.66       37.53      0.79 o 
   1   5   9       18.59       22.89      0.83 o 
   2   5   9       42.05       48.34      1.86 o 
   3   5   9       73.42       76.83      2.78 o 
  -8   6   9        6.34        6.24      0.84 o 
  -7   6   9        0.00        0.60      0.48 o 
  -6   6   9       10.04       10.58      0.61 o 
  -5   6   9       16.45       15.70      0.74 o 
  -4   6   9        2.45        1.74      0.60 o 
  -3   6   9        0.04        0.66      0.46 o 
  -2   6   9        5.43        4.83      0.54 o 
  -1   6   9        1.83        1.68      0.73 o 
   0   6   9        0.59        0.24      0.40 o 
   1   6   9       59.39       62.90      1.94 o 
   2   6   9        0.18       -0.73      0.73 o 
  -8   7   9       32.91       34.80      1.47 o 
  -7   7   9        6.04        5.73      0.61 o 
  -6   7   9       32.61       31.74      0.93 o 
  -5   7   9        0.63        1.33      1.02 o 
  -4   7   9        6.31        9.11      0.81 o 
  -3   7   9       20.10       17.97      0.76 o 
  -2   7   9       34.24       32.01      1.21 o 
  -1   7   9       35.46       38.51      1.36 o 
   0   7   9       24.96       31.34      1.36 o 
   1   7   9       77.35       86.62      2.20 o 
  -7   8   9        0.01        0.14      0.54 o 
  -6   8   9        8.02        8.68      0.84 o 
  -5   8   9        2.73        1.62      0.55 o 
  -4   8   9       37.10       40.77      1.04 o 
  -3   8   9        1.58        1.13      0.51 o 
  -2   8   9        6.15        6.51      0.59 o 
  -1   8   9       77.87       82.90      2.15 o 
   0   8   9        1.91        1.15      0.79 o 
  -6   9   9        4.86        5.50      0.65 o 
  -5   9   9        0.64        1.59      0.57 o 
  -4   9   9       30.67       29.69      0.98 o 
  -3   9   9       43.29       50.83      1.73 o 
  -2   9   9        7.82        8.23      0.94 o 
  -2 -10  10        1.38        1.31      0.52 o 
  -1 -10  10       14.18       15.99      0.82 o 
   0 -10  10        4.41        3.88      0.84 o 
  -4  -9  10        2.10        2.85      0.39 o 
  -3  -9  10        6.97        4.65      0.43 o 
  -2  -9  10       14.99       15.20      0.76 o 
  -1  -9  10        0.28       -0.05      0.50 o 
   0  -9  10        2.85        2.49      0.55 o 
   1  -9  10        7.62        8.28      0.94 o 
   2  -9  10       21.33       23.63      1.36 o 
  -5  -8  10       66.25       74.84      1.28 o 
  -4  -8  10       15.90       17.71      0.58 o 
  -3  -8  10        0.00        0.12      0.36 o 
  -2  -8  10        7.98        6.34      0.45 o 
  -1  -8  10        0.02        0.36      0.48 o 
   0  -8  10        0.01        0.69      0.50 o 
   1  -8  10        1.50        1.00      0.73 o 
   2  -8  10        0.01        0.79      0.79 o 
   3  -8  10        0.25        1.41      0.84 o 
  -6  -7  10        1.80        1.00      0.58 o 
  -5  -7  10       18.54       15.66      0.64 o 
  -4  -7  10        1.36        1.62      0.36 o 
  -3  -7  10       40.62       40.55      0.78 o 
  -2  -7  10        0.13        0.50      0.37 o 
  -1  -7  10       17.35       16.78      0.76 o 
   0  -7  10       29.71       29.54      0.92 o 
   1  -7  10       13.08       11.58      0.94 o 
   2  -7  10        0.64        0.47      0.73 o 
   3  -7  10        2.42        2.20      0.84 o 
  -7  -6  10       37.13       45.28      1.31 o 
  -6  -6  10       20.21       24.16      0.81 o 
  -5  -6  10        6.47        6.17      0.39 o 
  -4  -6  10       31.15       26.34      0.76 o 
  -3  -6  10        0.00        0.12      0.30 o 
  -2  -6  10        1.66        1.26      0.33 o 
  -1  -6  10        6.92        7.17      0.55 o 
   0  -6  10        1.52        1.12      0.48 o 
   1  -6  10        0.00        0.42      0.68 o 
   2  -6  10        3.02        2.46      0.79 o 
   3  -6  10        2.00        2.99      0.46 o 
   4  -6  10        3.16        5.55      0.52 o 
  -7  -5  10       65.77       59.38      1.05 o 
  -6  -5  10       13.46       13.43      0.72 o 
  -5  -5  10       36.31       36.18      0.98 o 
  -4  -5  10        1.13        0.27      0.35 o 
  -3  -5  10       14.79       13.83      0.59 o 
  -2  -5  10       87.96       80.00      1.22 o 
  -1  -5  10       63.21       59.89      0.91 o 
   0  -5  10       41.96       39.65      1.05 o 
   1  -5  10        1.48        1.47      0.47 o 
   2  -5  10        4.75        4.35      0.42 o 
   3  -5  10        4.00        2.57      0.43 o 
   4  -5  10        1.19        1.77      0.51 o 
  -8  -4  10       20.26       19.68      0.64 o 
  -7  -4  10        0.00       -0.42      0.42 o 
  -6  -4  10        1.55        0.33      0.46 o 
  -5  -4  10        1.99        0.68      0.34 o 
  -4  -4  10        0.05        0.20      0.34 o 
  -3  -4  10       26.74       30.79      0.60 o 
  -2  -4  10       54.76       57.85      1.02 o 
  -1  -4  10       27.96       28.94      0.56 o 
   0  -4  10       63.85       62.17      0.79 o 
   1  -4  10        0.01       -0.42      0.42 o 
   2  -4  10        5.21        3.80      0.54 o 
   3  -4  10       30.68       34.55      0.98 o 
   4  -4  10       24.88       29.08      1.73 o 
  -8  -3  10        0.50        0.40      0.38 o 
  -7  -3  10       58.22       55.94      0.84 o 
  -6  -3  10        9.71       10.41      0.44 o 
  -5  -3  10       38.75       36.84      0.71 o 
  -4  -3  10        0.44       -0.27      0.29 o 
  -3  -3  10       41.66       45.08      0.80 o 
  -2  -3  10        3.01        2.14      0.25 o 
  -1  -3  10        0.02        0.00      0.27 o 
   0  -3  10        7.03        6.48      0.56 o 
   1  -3  10       65.54       60.77      1.57 o 
   2  -3  10       17.72       18.33      0.76 o 
   3  -3  10       16.53       16.19      0.82 o 
   4  -3  10        1.81        0.81      0.56 o 
  -8  -2  10       19.57       14.68      0.61 o 
  -7  -2  10       54.20       48.26      0.78 o 
  -6  -2  10        6.91        5.22      0.37 o 
  -5  -2  10        3.91        4.88      0.32 o 
  -4  -2  10        4.41        4.76      0.42 o 
  -3  -2  10       43.09       42.37      0.75 o 
  -2  -2  10        2.40        2.58      0.27 o 
  -1  -2  10        5.79        6.93      0.34 o 
   0  -2  10        7.96        6.39      0.38 o 
   1  -2  10        0.02       -0.06      0.42 o 
   2  -2  10        1.73        1.52      0.50 o 
   3  -2  10        0.02       -0.15      0.55 o 
   4  -2  10        1.87        1.81      0.60 o 
  -9  -1  10        3.14        3.03      0.47 o 
  -8  -1  10        1.95        1.55      0.43 o 
  -7  -1  10        0.31        0.41      0.34 o 
  -6  -1  10        3.27        3.84      0.36 o 
  -5  -1  10       31.91       34.62      0.58 o 
  -4  -1  10      286.23      270.75      2.92 o 
  -3  -1  10      203.85      195.78      2.09 o 
  -2  -1  10       11.32       10.93      0.41 o 
  -1  -1  10       57.97       51.62      0.70 o 
   0  -1  10       10.88       10.33      0.46 o 
   1  -1  10        0.00       -0.23      0.58 o 
   2  -1  10        2.64        4.69      0.55 o 
   3  -1  10        2.01        1.78      1.21 o 
   4  -1  10        4.13        5.87      0.79 o 
  -9   0  10       12.08       11.27      0.74 o 
  -8   0  10        3.17        3.43      0.45 o 
  -7   0  10       16.94       18.18      0.57 o 
  -6   0  10        0.15        0.19      0.29 o 
  -5   0  10        1.21        2.61      0.30 o 
  -4   0  10      201.15      198.29      2.02 o 
  -3   0  10      332.30      336.55      2.59 o 
  -2   0  10       11.09       11.65      0.53 o 
  -1   0  10        0.16        0.44      0.39 o 
   0   0  10      105.50       98.47      1.50 o 
   1   0  10       37.69       33.85      0.89 o 
   2   0  10        0.02        0.08      0.45 o 
   3   0  10        4.41        5.01      0.71 o 
   4   0  10       18.20       19.24      0.87 o 
  -9   1  10        3.01        2.21      0.49 o 
  -8   1  10        1.15        0.56      0.39 o 
  -7   1  10        1.43        0.93      0.36 o 
  -6   1  10      142.36      153.55      1.69 o 
  -5   1  10       45.92       52.36      0.62 o 
  -4   1  10        0.39       -0.10      0.25 o 
  -3   1  10       11.31        9.21      0.51 o 
  -2   1  10       33.62       31.69      0.64 o 
  -1   1  10        6.23        6.33      0.58 o 
   0   1  10       73.70       59.01      1.13 o 
   1   1  10       56.36       54.65      1.11 o 
   2   1  10        1.31        0.66      0.48 o 
   3   1  10        0.03       -0.31      0.50 o 
  -9   2  10        4.47        5.24      0.65 o 
  -8   2  10        9.28        9.91      0.48 o 
  -7   2  10        0.87        1.05      0.38 o 
  -6   2  10      128.12      134.46      2.57 o 
  -5   2  10       96.52       99.88      1.72 o 
  -4   2  10       67.16       64.05      0.74 o 
  -3   2  10        7.26        9.19      0.41 o 
  -2   2  10       36.58       38.10      1.36 o 
  -1   2  10        3.76        1.85      0.45 o 
   0   2  10        5.67        4.60      0.50 o 
   1   2  10        1.02        0.68      0.46 o 
   2   2  10        1.46        1.70      0.84 o 
   3   2  10        0.80        1.41      0.79 o 
  -9   3  10        0.05       -0.38      0.55 o 
  -8   3  10       17.21       16.46      1.10 o 
  -7   3  10       17.87       17.29      0.83 o 
  -6   3  10       16.24       13.30      1.10 o 
  -5   3  10        0.00       -0.35      0.35 o 
  -4   3  10       26.82       23.40      0.60 o 
  -3   3  10        0.60        0.79      0.42 o 
  -2   3  10       62.36       52.92      1.41 o 
  -1   3  10        9.56        7.57      0.56 o 
   0   3  10       12.04       11.76      0.71 o 
   1   3  10        0.43        0.47      0.46 o 
   2   3  10       33.94       36.48      0.98 o 
   3   3  10        0.18        0.58      0.79 o 
  -8   4  10       43.98       44.77      1.23 o 
  -7   4  10       22.52       20.16      1.31 o 
  -6   4  10       19.03       18.10      0.72 o 
  -5   4  10        0.86        0.42      0.44 o 
  -4   4  10        1.17        1.10      0.44 o 
  -3   4  10       32.49       29.55      0.83 o 
  -2   4  10        2.87        3.14      0.48 o 
  -1   4  10        9.13       10.70      0.66 o 
   0   4  10        0.15        0.05      0.52 o 
   1   4  10       22.04       22.53      0.85 o 
   2   4  10       49.65       59.79      1.89 o 
  -8   5  10       18.58       21.75      1.31 o 
  -7   5  10        3.03        3.14      0.73 o 
  -6   5  10       31.89       32.22      0.89 o 
  -5   5  10        0.11        0.45      0.44 o 
  -4   5  10       32.21       29.82      0.89 o 
  -3   5  10       32.52       29.68      1.13 o 
  -2   5  10        3.82        4.29      0.86 o 
  -1   5  10        2.30        1.24      0.50 o 
   0   5  10       31.14       35.39      1.28 o 
   1   5  10       12.78       10.69      1.00 o 
  -8   6  10        6.85        6.08      0.89 o 
  -7   6  10        0.69        1.89      0.73 o 
  -6   6  10        0.07        0.42      0.48 o 
  -5   6  10        3.64        4.00      0.84 o 
  -4   6  10        0.01       -0.14      0.46 o 
  -3   6  10        6.67        6.49      0.57 o 
  -2   6  10       19.15       20.11      0.83 o 
  -1   6  10       13.80       14.06      0.78 o 
   0   6  10       84.52       91.03      2.25 o 
   1   6  10        8.01        8.02      0.94 o 
  -7   7  10        0.03        0.73      0.73 o 
  -6   7  10        3.48        3.37      0.73 o 
  -5   7  10        7.54        7.72      0.94 o 
  -4   7  10        1.11        1.00      0.50 o 
  -3   7  10        5.53        5.50      0.66 o 
  -2   7  10        1.37        1.28      0.51 o 
  -1   7  10        2.28        2.83      0.84 o 
   0   7  10        0.46        0.31      0.79 o 
  -6   8  10        4.02        5.99      0.65 o 
  -5   8  10       10.63       10.45      0.70 o 
  -4   8  10        6.06        5.59      0.61 o 
  -3   8  10        4.22        3.48      0.57 o 
  -2   8  10       51.54       51.57      1.73 o 
  -3  -9  11        7.87        5.17      0.55 o 
  -2  -9  11        0.12        0.86      0.50 o 
  -1  -9  11        1.00        1.30      0.54 o 
   0  -9  11       15.19       21.38      1.26 o 
  -4  -8  11        2.19        1.97      0.40 o 
  -3  -8  11       15.84       17.01      0.76 o 
  -2  -8  11        9.71       12.56      1.05 o 
  -1  -8  11       10.77        9.79      0.66 o 
   0  -8  11        1.08        1.47      0.79 o 
   1  -8  11        5.84        5.29      0.89 o 
  -5  -7  11        2.31        2.39      0.38 o 
  -4  -7  11        2.05        0.85      0.38 o 
  -3  -7  11       10.76       12.15      0.67 o 
  -2  -7  11       37.95       42.36      2.70 o 
  -1  -7  11        0.10        0.58      0.48 o 
   0  -7  11        2.09        1.21      0.68 o 
   1  -7  11       27.70       26.04      1.26 o 
   2  -7  11        0.15       -0.31      0.79 o 
  -6  -6  11        1.24        1.89      0.42 o 
  -5  -6  11        0.53        0.16      0.31 o 
  -4  -6  11       26.67       31.21      0.64 o 
  -3  -6  11       37.92       34.72      0.68 o 
  -2  -6  11        7.07        9.79      0.52 o 
  -1  -6  11        9.29       10.14      0.63 o 
   0  -6  11        0.04       -0.68      0.68 o 
   1  -6  11       16.23       18.87      1.26 o 
   2  -6  11        5.57        6.86      0.89 o 
  -7  -5  11       14.33       16.56      0.66 o 
  -6  -5  11       20.79       17.80      0.59 o 
  -5  -5  11        4.37        5.67      0.43 o 
  -4  -5  11       27.50       27.14      0.62 o 
  -3  -5  11        0.87        1.26      0.34 o 
  -2  -5  11        1.81        2.14      0.38 o 
  -1  -5  11       89.59       98.01      1.29 o 
   0  -5  11       21.30       23.01      1.21 o 
   1  -5  11        0.00       -0.31      0.73 o 
   2  -5  11       37.96       44.65      1.57 o 
   3  -5  11       14.50       19.95      0.70 o 
  -7  -4  11        9.92        9.34      0.55 o 
  -6  -4  11        5.85        5.20      0.43 o 
  -5  -4  11       35.07       32.45      0.74 o 
  -4  -4  11        7.85        9.50      0.60 o 
  -3  -4  11        1.36        1.91      0.38 o 
  -2  -4  11        5.04        3.56      0.41 o 
  -1  -4  11       54.85       55.77      2.11 o 
   0  -4  11        0.01        0.37      0.63 o 
   1  -4  11       11.28       12.32      0.65 o 
   2  -4  11        0.00        0.58      0.51 o 
   3  -4  11        2.81        2.53      0.89 o 
  -8  -3  11       11.68       12.16      0.59 o 
  -7  -3  11        0.43        0.25      0.40 o 
  -6  -3  11       10.11       12.36      0.56 o 
  -5  -3  11        0.50        0.98      0.37 o 
  -4  -3  11        0.00       -0.34      0.34 o 
  -3  -3  11      119.54      133.84      1.59 o 
  -2  -3  11      154.78      164.36      1.86 o 
  -1  -3  11        1.91        1.45      0.33 o 
   0  -3  11       47.27       50.50      1.41 o 
   1  -3  11       19.51       20.54      0.80 o 
   2  -3  11        2.05        3.62      0.57 o 
   3  -3  11        8.76       11.58      0.72 o 
  -8  -2  11        0.31       -0.01      0.44 o 
  -7  -2  11       12.94        9.74      0.46 o 
  -6  -2  11        4.06        6.07      0.40 o 
  -5  -2  11       21.61       19.39      1.36 o 
  -4  -2  11        1.66        3.18      0.49 o 
  -3  -2  11      129.50      122.55      1.43 o 
  -2  -2  11       36.40       38.02      0.64 o 
  -1  -2  11       32.46       36.61      0.72 o 
   0  -2  11        1.06        0.39      0.66 o 
   1  -2  11        8.43        7.97      0.59 o 
   2  -2  11       34.25       34.26      0.98 o 
   3  -2  11        0.73        0.35      0.55 o 
  -8  -1  11        0.14        0.36      0.42 o 
  -7  -1  11        0.00       -0.36      0.36 o 
  -6  -1  11       17.37       14.50      0.61 o 
  -5  -1  11       27.50       31.05      0.59 o 
  -4  -1  11       92.70       88.37      1.06 o 
  -3  -1  11        1.93        3.25      0.28 o 
  -2  -1  11       15.93       13.33      0.57 o 
  -1  -1  11       21.16       19.09      0.58 o 
   0  -1  11        5.71        3.73      0.46 o 
   1  -1  11        2.91        3.43      0.54 o 
   2  -1  11        0.06       -0.39      0.48 o 
   3  -1  11        4.25        5.40      0.63 o 
  -8   0  11        0.40        0.38      0.45 o 
  -7   0  11       50.13       54.84      0.89 o 
  -6   0  11        0.28        0.26      0.31 o 
  -5   0  11      272.86      268.66      2.49 o 
  -4   0  11        8.73        6.41      0.50 o 
  -3   0  11        0.61        0.57      0.27 o 
  -2   0  11        0.89        1.12      0.35 o 
  -1   0  11        1.55        1.77      0.37 o 
   0   0  11       14.71       12.33      0.68 o 
   1   0  11        0.29        1.02      0.46 o 
   2   0  11        2.42        3.90      0.57 o 
   3   0  11        0.15        0.57      0.54 o 
  -8   1  11       22.27       24.21      0.79 o 
  -7   1  11        3.23        2.58      0.40 o 
  -6   1  11       80.57       72.54      1.16 o 
  -5   1  11       78.03       71.23      1.28 o 
  -4   1  11       44.33       45.21      0.94 o 
  -3   1  11       70.80       73.62      1.44 o 
  -2   1  11        8.81        8.01      0.54 o 
  -1   1  11        4.52        4.14      0.50 o 
   0   1  11        1.24        2.24      0.50 o 
   1   1  11        8.19        7.25      0.59 o 
   2   1  11       12.84       13.73      0.76 o 
  -8   2  11        2.50        3.21      0.60 o 
  -7   2  11       96.73      104.50      1.72 o 
  -6   2  11       19.35       15.67      0.78 o 
  -5   2  11       28.75       27.98      1.21 o 
  -4   2  11        4.66        4.06      0.76 o 
  -3   2  11       13.03       14.74      0.68 o 
  -2   2  11        8.35        4.07      0.50 o 
  -1   2  11       19.42       14.77      0.72 o 
   0   2  11        2.78        1.70      0.48 o 
   1   2  11       12.37       12.83      0.70 o 
   2   2  11       10.06       10.10      0.71 o 
  -8   3  11       43.66       44.26      1.20 o 
  -7   3  11       57.11       55.64      1.28 o 
  -6   3  11       10.88       13.78      1.05 o 
  -5   3  11        5.24        6.35      1.23 o 
  -4   3  11        1.39        2.67      0.46 o 
  -3   3  11        0.05        0.24      0.71 o 
  -2   3  11        0.66        1.65      0.46 o 
  -1   3  11        0.08       -0.07      0.46 o 
   0   3  11        4.25        3.67      0.56 o 
   1   3  11        1.55        0.49      0.50 o 
   2   3  11        1.09        1.05      0.79 o 
  -8   4  11       13.75       15.64      0.88 o 
  -7   4  11        8.28        9.69      0.94 o 
  -6   4  11        2.11        2.10      0.73 o 
  -5   4  11        4.90        4.64      0.54 o 
  -4   4  11       19.59       21.37      0.94 o 
  -3   4  11        9.38        7.76      0.59 o 
  -2   4  11       18.28       16.17      0.81 o 
  -1   4  11        3.35        3.64      0.54 o 
   0   4  11       31.27       36.42      1.57 o 
   1   4  11        0.08       -0.04      0.51 o 
  -7   5  11        0.95        1.26      0.73 o 
  -6   5  11        0.13        0.38      0.50 o 
  -5   5  11        0.90        0.52      0.50 o 
  -4   5  11        0.42        0.21      0.48 o 
  -3   5  11        0.91        0.89      0.76 o 
  -2   5  11        1.59        2.55      0.54 o 
  -1   5  11        0.24        1.05      0.52 o 
   0   5  11        0.06       -0.39      0.52 o 
  -7   6  11        0.96        0.73      0.79 o 
  -6   6  11        5.85        6.06      0.59 o 
  -5   6  11        1.23        1.31      0.52 o 
  -4   6  11        2.68        2.70      0.56 o 
  -3   6  11        1.06        1.88      0.58 o 
  -2   6  11       48.85       56.64      1.24 o 
  -1   6  11        3.82        4.39      1.02 o 
  -5   7  11        1.05        0.53      0.54 o 
  -4   7  11        2.38        2.26      0.57 o 
  -3   7  11        6.79        7.78      0.65 o 
  -2   7  11        1.50        2.91      0.57 o 
  -2  -8  12        0.46        1.03      0.71 o 
  -4  -7  12       14.93       15.03      1.02 o 
  -3  -7  12       13.43       13.15      1.55 o 
  -2  -7  12        1.85        2.70      0.66 o 
  -1  -7  12       10.70       15.62      1.10 o 
   0  -7  12        4.47        4.09      0.89 o 
  -5  -6  12        4.40        1.87      0.50 o 
  -4  -6  12        0.42        0.88      0.42 o 
  -3  -6  12       11.13       12.46      0.56 o 
  -2  -6  12        6.19        5.86      1.15 o 
  -1  -6  12        0.00        0.42      0.68 o 
   0  -6  12       10.43        8.75      0.94 o 
   1  -6  12        0.07        0.47      0.79 o 
  -6  -5  12        6.09        3.74      0.51 o 
  -5  -5  12        1.84        2.21      0.41 o 
  -4  -5  12        0.08        0.70      0.41 o 
  -3  -5  12        8.35       16.20      0.65 o 
  -2  -5  12        2.01        3.09      0.43 o 
  -1  -5  12        0.09        0.00      0.63 o 
   0  -5  12       21.47       22.17      1.21 o 
   1  -5  12        0.02        0.10      0.79 o 
  -7  -4  12       10.51        9.24      0.59 o 
  -6  -4  12        1.05        0.18      0.48 o 
  -5  -4  12       27.88       27.75      1.08 o 
  -4  -4  12        1.10        1.15      0.40 o 
  -3  -4  12        7.06        7.34      0.50 o 
  -2  -4  12        9.81       12.19      0.63 o 
  -1  -4  12       24.78       26.46      1.21 o 
   0  -4  12       17.89       19.91      1.21 o 
   1  -4  12       53.88       61.37      1.83 o 
   2  -4  12        5.17        2.88      0.89 o 
  -7  -3  12        1.64        1.11      0.49 o 
  -6  -3  12        2.67        2.97      0.67 o 
  -5  -3  12        1.60        2.59      0.42 o 
  -4  -3  12        0.00       -0.36      0.38 o 
  -3  -3  12        9.70       10.53      0.51 o 
  -2  -3  12        2.69        3.54      0.50 o 
  -1  -3  12       26.34       25.78      1.21 o 
   0  -3  12      127.30      128.13      2.73 o 
   1  -3  12        0.58        0.39      0.52 o 
   2  -3  12       25.02       24.82      0.92 o 
  -7  -2  12        7.18        7.07      1.05 o 
  -6  -2  12        0.04       -0.19      0.41 o 
  -5  -2  12        0.31        0.62      0.40 o 
  -4  -2  12       35.02       39.33      0.83 o 
  -3  -2  12        1.69        2.39      0.41 o 
  -2  -2  12       15.40       13.56      0.70 o 
  -1  -2  12       29.14       34.39      0.92 o 
   0  -2  12       27.27       26.90      1.13 o 
   1  -2  12        0.08        0.11      0.51 o 
   2  -2  12        4.18        6.04      0.63 o 
  -7  -1  12        1.84        0.98      0.66 o 
  -6  -1  12        7.67        6.66      0.51 o 
  -5  -1  12        0.08        0.17      0.40 o 
  -4  -1  12        5.44        6.09      0.47 o 
  -3  -1  12        7.31        9.69      1.05 o 
  -2  -1  12       63.16       75.44      1.07 o 
  -1  -1  12        3.29        4.26      0.51 o 
   0  -1  12       32.18       34.10      1.10 o 
   1  -1  12       20.54       20.90      0.85 o 
   2  -1  12        2.26        2.36      0.86 o 
  -8   0  12        7.78        6.65      0.64 o 
  -7   0  12       13.67       11.70      0.69 o 
  -6   0  12       39.04       39.74      0.86 o 
  -5   0  12       11.78        9.64      1.13 o 
  -4   0  12       23.86       28.90      0.90 o 
  -3   0  12       18.31       16.24      2.12 o 
  -2   0  12      113.62      113.35      1.41 o 
  -1   0  12        0.43       -0.06      0.44 o 
   0   0  12        0.19        0.54      0.50 o 
   1   0  12       10.67        8.86      0.65 o 
  -8   1  12        4.04        4.72      0.84 o 
  -7   1  12        8.42        7.23      0.84 o 
  -6   1  12        0.04        0.85      0.53 o 
  -5   1  12        7.34        5.78      0.59 o 
  -4   1  12       49.93       50.57      1.62 o 
  -3   1  12        6.53        4.64      0.54 o 
  -2   1  12       10.22       11.96      0.65 o 
  -1   1  12       23.73       24.28      0.85 o 
   0   1  12        6.57        7.59      0.61 o 
   1   1  12        0.13        0.13      0.81 o 
  -7   2  12       32.67       31.02      1.31 o 
  -6   2  12       23.52       26.84      0.94 o 
  -5   2  12        3.38        3.51      0.73 o 
  -4   2  12       89.51       94.28      3.62 o 
  -3   2  12        1.15        1.37      0.50 o 
  -2   2  12       41.74       38.25      0.96 o 
  -1   2  12        1.76        1.65      0.52 o 
   0   2  12        0.15        0.99      0.60 o 
   1   2  12       11.02       10.82      0.89 o 
  -7   3  12       19.07       16.77      1.15 o 
  -6   3  12       25.60       24.68      1.26 o 
  -5   3  12        5.24        4.56      0.79 o 
  -4   3  12        0.53        0.06      0.48 o 
  -3   3  12        7.10        8.48      0.61 o 
  -2   3  12        0.30        0.94      0.50 o 
  -1   3  12        1.94        1.97      0.52 o 
   0   3  12        2.33        2.36      0.56 o 
  -7   4  12        0.07        0.52      0.73 o 
  -6   4  12       15.41       17.92      1.26 o 
  -5   4  12        0.89        1.68      0.73 o 
  -4   4  12       37.45       36.95      1.15 o 
  -3   4  12        3.02        2.66      0.54 o 
  -2   4  12       14.65       15.28      0.78 o 
  -1   4  12        2.71        1.32      0.57 o 
  -6   5  12        0.04       -0.21      0.79 o 
  -5   5  12        0.14        0.16      0.52 o 
  -4   5  12        0.67        0.24      0.52 o 
  -3   5  12        2.36        1.57      0.56 o 
  -2   5  12        0.00       -0.37      0.68 o 
  -3  -6  13        7.32        7.47      0.65 o 
  -2  -6  13        4.06        4.87      0.79 o 
  -4  -5  13       64.70       70.31      1.15 o 
  -3  -5  13       30.32       31.44      1.26 o 
  -2  -5  13       30.80       32.49      1.31 o 
  -1  -5  13       79.41       75.72      1.99 o 
  -5  -4  13        0.45        1.18      0.51 o 
  -4  -4  13        1.45        3.32      0.45 o 
  -3  -4  13        7.62       10.37      0.65 o 
  -2  -4  13        2.43        3.51      0.79 o 
  -1  -4  13        0.87        2.04      0.79 o 
   0  -4  13        3.18        4.77      0.89 o 
  -6  -3  13       33.85       37.13      1.02 o 
  -5  -3  13       15.36       18.33      1.00 o 
  -4  -3  13       25.47       28.34      0.92 o 
  -3  -3  13       26.37       26.04      0.92 o 
  -2  -3  13       32.51       34.69      1.41 o 
  -1  -3  13       33.17       37.15      1.47 o 
   0  -3  13        0.35        1.26      0.79 o 
  -6  -2  13       13.70       15.08      1.28 o 
  -5  -2  13        1.06        2.07      0.55 o 
  -4  -2  13        7.47        6.71      1.34 o 
  -3  -2  13       18.77       19.32      0.87 o 
  -2  -2  13       40.13       41.87      1.47 o 
  -1  -2  13       95.01      106.38      2.52 o 
   0  -2  13        1.52        1.47      0.79 o 
  -6  -1  13        7.14        7.13      0.79 o 
  -5  -1  13       22.17       19.20      0.84 o 
  -4  -1  13        1.82        0.60      0.73 o 
  -3  -1  13        1.42        0.72      0.50 o 
  -2  -1  13       30.13       30.60      1.36 o 
  -1  -1  13       30.93       29.87      1.41 o 
   0  -1  13        3.07        2.62      0.76 o 
  -6   0  13       17.25       17.19      1.10 o 
  -5   0  13       12.77       14.01      0.76 o 
  -4   0  13        2.37        1.42      0.51 o 
  -3   0  13       31.62       33.90      0.98 o 
  -2   0  13       11.60       13.26      1.00 o 
  -1   0  13       33.63       41.71      1.89 o 
   0   0  13       17.23       13.37      1.31 o 
  -6   1  13        4.07        4.35      0.79 o 
  -5   1  13        5.37        7.69      0.66 o 
  -4   1  13        0.06       -0.51      0.51 o 
  -3   1  13       71.20       76.34      1.46 o 
  -2   1  13        1.01        1.18      0.51 o 
  -1   1  13        6.68        8.91      0.66 o 
  -6   2  13        2.25        2.04      0.79 o 
  -5   2  13       28.32       27.62      1.31 o 
  -4   2  13        0.61        0.52      0.73 o 
  -3   2  13        3.50        5.16      0.57 o 
  -2   2  13       15.87       14.85      0.82 o 
  -1   2  13       39.02       43.82      1.13 o 
  -5   3  13       11.33       12.63      1.05 o 
  -4   3  13        5.14        5.50      0.89 o 
  -3   3  13        6.39        9.86      0.67 o 
  -2   3  13        1.00        1.00      0.54 o 
  -4  -2  14        2.04        2.67      0.84 o 
  -3  -2  14        3.85        2.78      0.79 o 
  -4  -1  14        0.00       -0.32      0.55 o 
  -3  -1  14       14.72       20.12      1.26 o 
  -4   0  14       96.20      101.51      2.52 o 
                                                 
